# Supplementary material for: Mycobacteriophages as Incubators for Intein Dissemination and Evolution
Source: mBio. 2016 Oct 4;7(5):e01537-16. doi: 10.1128/mBio.01537-16 (PMC5050341; doi:10.1128/mBio.01537-16)
Supplement: Table S1 — All analyzed mycobacteriophages. [file mbo005163016st1.xlsx]

## Sheet: Mycobacteriophages_analyzed
Phage	Cluster	Genbank Accession	Host	Genome Length(bp)	GC%	Year Found	Morphotype	Date Finished
ABCat	E	KF188414	Mycobacterium smegmatis MC(2)-155	76131	63	2011	SIPHO	2012-01-31
Abdiel	A4		Mycobacterium smegmatis MC(2)-155	51381	63.9	2011	SIPHO	2013-09-20
Abrogate	A1	KM597531	Mycobacterium smegmatis MC(2)-155	52530	63.8	2011	SIPHO	2012-02-02
ABU	B1	JF704091	Mycobacterium smegmatis MC(2)-155	68850	66.5	2009	SIPHO	2011-03-17
Acadian	B5	JN699007	Mycobacterium smegmatis MC(2)-155	69864	68.4	2007	SIPHO	2011-09-20
Achebe	A4		Mycobacterium smegmatis MC(2)-155	51433	63.7	2012	SIPHO	2013-01-17
Adephagia	K1	JF704105	Mycobacterium smegmatis MC(2)-155	59646	66.6	2009	SIPHO	2011-03-17
Adjutor	D1	EU676000	Mycobacterium smegmatis MC(2)-155	64511	59.9	2008	SIPHO	2008-04-24
Adzzy	A2	KF416344	Mycobacterium smegmatis MC(2)-155	52519	62.6	2009	SIPHO	2013-04-03
Aeneas	A1	JQ809703	Mycobacterium smegmatis MC(2)-155	53684	63.6	2011	SIPHO	2012-01-24
AFIS	A1		Mycobacterium smegmatis MC(2)-155	51737	63.7	2014	SIPHO	2015-01-23
AgentM	A5		Mycobacterium smegmatis MC(2)-155	50503	60.9	2014	SIPHO	2015-01-23
Aglet	A3		Mycobacterium smegmatis MC(2)-155	50866	64.1	2012	SIPHO	2013-11-13
Airmid	A5	JN083853	Mycobacterium smegmatis MC(2)-155	51241	60	2010	SIPHO	2011-01-31
Akoma	B3	JN699006	Mycobacterium smegmatis MC(2)-155	68711	67.5	2010	SIPHO	2011-02-15
AlanGrant	B4	KR080200	Mycobacterium smegmatis MC(2)-155	72109	68.9	2014	SIPHO	2014-11-17
Alice	C1	JF704092	Mycobacterium smegmatis MC(2)-155	153401	64.7	2009	MYO	2010-07-29
Alma	A9	JN699005	Mycobacterium smegmatis MC(2)-155	53177	62.5	2009	SIPHO	2011-05-13
Alsfro	A1	KJ174156	Mycobacterium smegmatis MC(2)-155	52136	63.6	2012	SIPHO	2013-02-19
Altwerkus	B1		Mycobacterium smegmatis MC(2)-155	68179	66.5	2013	SIPHO	2014-02-03
Alvin	A1	KP027205	Mycobacterium smegmatis MC(2)-155	49577	63.5	2014		2014-05-27
Amelie	K1		Mycobacterium smegmatis MC(2)-155	56439	67.1	2012	SIPHO	2013-06-04
Anaya	K1	JF704106	Mycobacterium smegmatis MC(2)-155	60835	66.4	2009	SIPHO	2011-03-17
Angel	G1	FJ973624	Mycobacterium smegmatis MC(2)-155	41441	66.7	2007	SIPHO	2009-04-29
Angelica	K1	HM152764	Mycobacterium smegmatis MC(2)-155	59598	66.4	2008	SIPHO	2010-04-27
Anglerfish	A1		Mycobacterium smegmatis MC(2)-155	52379	63.5	2011	SIPHO	2012-02-01
AnnaL29	A2	KF024721	Mycobacterium smegmatis MC(2)-155	53253	64.4	2009	SIPHO	2012-04-11
Annihilator	G1	KT365399	Mycobacterium smegmatis MC(2)-155	41893	66.6	2011	SIPHO	2013-09-20
Anubis	A3	KF279418	Mycobacterium smegmatis MC(2)-155	50854	64	2010	SIPHO	2014-07-30
Apizium	B1	KR781349	Mycobacterium smegmatis MC(2)-155	68227	66.4	2012	SIPHO	2013-12-19
Apocalypse	K1		Mycobacterium smegmatis MC(2)-155	59947	66.4	2011	SIPHO	2014-07-30
Appletree2	L1		Mycobacterium smegmatis MC(2)-155	73808	58.9	2014	SIPHO	2014-12-18
Aragog	A5		Mycobacterium smegmatis MC(2)-155	50812	60.8	2012	SIPHO	2013-09-18
Arbiter	B2	JN618996	Mycobacterium smegmatis MC(2)-155	67169	68.9	2010	SIPHO	2011-01-13
Arcanine	A1		Mycobacterium smegmatis MC(2)-155	52273	63.7	2012	SIPHO	2013-06-09
ArcherS7	C1	KC748970	Mycobacterium smegmatis MC(2)-155	156558	64.7	2011	MYO	2012-02-01
Archetta	A5		Mycobacterium smegmatis MC(2)-155	47409	60.6	2012	SIPHO	2013-11-07
Archie	L2	KT591489	Mycobacterium smegmatis MC(2)-155	76271	58.7	2009	SIPHO	2011-08-25
Ardmore	F1	GU060500	Mycobacterium smegmatis MC(2)-155	52141	61.5	2009	SIPHO	None
Ares	B2	JN699004	Mycobacterium smegmatis MC(2)-155	67436	69	2003	SIPHO	2011-09-20
Ariel	J	KM400683	Mycobacterium smegmatis MC(2)-155	109801	61	2012	SIPHO	2013-02-04
Artemis2UCLA	A6	KF560333	Mycobacterium smegmatis MC(2)-155	52344	61.4	2011	SIPHO	2013-05-14
Arturo	A4	JX307702	Mycobacterium smegmatis MC(2)-155	51500	64.1	2011	SIPHO	2012-01-24
Astraea	C1	KC691257	Mycobacterium smegmatis MC(2)-155	154872	64.7	2011	MYO	2012-01-29
Astro	A8	JX015524	Mycobacterium smegmatis MC(2)-155	52494	61.4	2011	SIPHO	2012-01-28
Athena	B3	JN699003	Mycobacterium smegmatis MC(2)-155	69409	67.5	2003	SIPHO	2010-06-10
Atkinbua	A1		Mycobacterium smegmatis MC(2)-155	52955	63.3	2010	SIPHO	2014-07-31
Audrey	B3	KJ194581	Mycobacterium smegmatis MC(2)-155	68662	67.5	2011	SIPHO	2013-01-07
Ava3	C1	JQ911768	Mycobacterium smegmatis MC(2)-155	154466	64.8	2011	MYO	2012-03-04
Avani	F2	JQ809702	Mycobacterium smegmatis MC(2)-155	54470	61	2011	SIPHO	2012-02-01
AvatarAhPeg	A4		Mycobacterium smegmatis MC(2)-155	51637	63.8	2014	SIPHO	2015-01-17
Avrafan	G1	JN699002	Mycobacterium smegmatis MC(2)-155	41901	66.6	2008	SIPHO	2011-09-20
Babsiella	I1	JN699001	Mycobacterium smegmatis MC(2)-155	48420	67.1	2009	SIPHO	2011-09-20
Baby16	A4		Mycobacterium smegmatis MC(2)-155	51383	63.9	2014	SIPHO	2015-01-11
BabyRay	A3		Mycobacterium smegmatis MC(2)-155	50657	63.6	2013	SIPHO	2013-12-10
Bachome	A11		Mycobacterium smegmatis MC(2)-155	51653	63.7	2013	SIPHO	2014-01-09
Backyardigan	A4	JF704093	Mycobacterium smegmatis MC(2)-155	51308	63.7	2009	MYO	2011-03-17
Bactobuster	A2	KU568494	Mycobacterium smegmatis MC(2)-155	52129	63.1	2014	SIPHO	2015-01-14
Badfish	B1	KJ194580	Mycobacterium smegmatis MC(2)-155	69030	66.5	2011	SIPHO	2013-03-29
Badger	A4		Mycobacterium smegmatis MC(2)-155	51274	63.7	2014	SIPHO	2014-12-22
Baee	B5	KR080199	Mycobacterium smegmatis MC(2)-155	70270	67.6	2014	SIPHO	2014-11-13
BAKA	J	JF937090	Mycobacterium smegmatis MC(2)-155	111688	60.7	2005	SIPHO	2011-05-11
Bangla1971	C1		Mycobacterium smegmatis MC(2)-155	154722	64.7	2012	SIPHO	2013-01-25
Banjo	B1		Mycobacterium smegmatis MC(2)-155	68296	66.5	2011	SIPHO	2012-03-07
Barnyard	H2	AY129339	Mycobacterium smegmatis MC(2)-155	70797	57.5	2001	SIPHO	2002-07-05
BarrelRoll	K1	JN643714	Mycobacterium smegmatis MC(2)-155	59672	66.6	2010	SIPHO	2011-01-30
Barriga	A1	KR997929	Mycobacterium smegmatis MC(2)-155	52643	63.4	2007	SIPHO	2014-04-23
Bartholomew	P		Mycobacterium smegmatis MC(2)-155	46484	67.2	2014	SIPHO	2015-01-18
Bask21	E	JF937091	Mycobacterium smegmatis MC(2)-155	74997	62.9	2004	SIPHO	2011-05-11
Batiatus	F1		Mycobacterium smegmatis MC(2)-155	57737	61.8	2010	SIPHO	2012-06-22
BatteryCK	B1		Mycobacterium smegmatis MC(2)-155	68509	66.4	2014	SIPHO	2015-01-16
BeanWater	C1		Mycobacterium smegmatis MC(2)-155	154061	64.7	2012	MYO	2013-09-18
BeesKnees	A1		Mycobacterium smegmatis MC(2)-155	51702	63.7	2013	SIPHO	2013-12-20
BEEST	K1		Mycobacterium smegmatis MC(2)-155	59906	66.6	2008	SIPHO	2011-05-31
Bella96	K1		Mycobacterium smegmatis MC(2)-155	60746	66.1	2014	SIPHO	2015-01-09
BellusTerra	A4	KF841475	Mycobacterium smegmatis MC(2)-155	51236	63.9	2012	SIPHO	2013-01-13
Benedict	A5	JN083852	Mycobacterium smegmatis MC(2)-155	51083	59.8	2010	SIPHO	2011-01-26
Bernal13	T	KJ510413	Mycobacterium smegmatis MC(2)-155	42392	66.2	2012		2013-01-29
Bernardo	B3	KF493879	Mycobacterium smegmatis MC(2)-155	68196	67.4	2012	SIPHO	2013-04-22
Bethlehem	A1	AY500153	Mycobacterium smegmatis MC(2)-155	52250	63.2	2003	SIPHO	2003-12-11
BigMama	D1		Mycobacterium smegmatis MC(2)-155	64592	59.7	2012		2013-10-15
BigNuz	P	JN412591	Mycobacterium smegmatis MC(2)-155	48984	66.7	2010	SIPHO	2011-03-17
BigPhil	F1		Mycobacterium smegmatis MC(2)-155	53618	61.5	2014	SIPHO	2015-01-08
Bigswole	C1		Mycobacterium smegmatis MC(2)-155	156514	64.8	2014	MYO	2015-01-17
BillKnuckles	A1	JN699000	Mycobacterium smegmatis MC(2)-155	51821	63.4	2006	SIPHO	2011-09-20
Bipolar	F1	KM597530	Mycobacterium smegmatis MC(2)-155	58985	61.4	2013	SIPHO	2014-02-04
BlackStallion	B1		Mycobacterium smegmatis MC(2)-155	68714	66.5	2011	SIPHO	2013-10-15
Blue7	A6	JN698999	Mycobacterium smegmatis MC(2)-155	52288	61.4	2008	SIPHO	2010-11-12
Bob3	A1		Mycobacterium smegmatis MC(2)-155	52233	63.8	2009	SIPHO	2011-05-31
Bobi	F1	KF114874	Mycobacterium smegmatis MC(2)-155	59179	61.7	2010	SIPHO	2012-02-23
Bongo	M1	JN699628	Mycobacterium smegmatis MC(2)-155	80228	61.6	2009	SIPHO	2011-05-23
Boomer	F1	EU816590	Mycobacterium smegmatis MC(2)-155	58037	61.1	2005	SIPHO	2008-06-11
BPBiebs31	A1	JF957057	Mycobacterium smegmatis MC(2)-155	53171	63.4	2010	SIPHO	2011-02-02
BPs	G1	EU568876	Mycobacterium smegmatis MC(2)-155	41901	66.6	2006	SIPHO	2008-03-13
BQuat	G1		Mycobacterium smegmatis MC(2)-155	41893	66.6	2010	SIPHO	2012-01-18
Breeniome	C1	KF006817	Mycobacterium smegmatis MC(2)-155	154434	64.8	2011	MYO	2012-01-29
Breezona	L2	KC691254	Mycobacterium smegmatis MC(2)-155	76652	58.9	2011	SIPHO	2012-01-31
Bricole	M1	KT591491	Mycobacterium smegmatis MC(2)-155	81128	61.6	2014	SIPHO	2014-12-18
Brocalys	F1	KU865302	Mycobacterium smegmatis MC(2)-155	54751	61.8	2013	SIPHO	2014-01-28
Broseidon	A4		Mycobacterium smegmatis MC(2)-155	51374	63.9	2011	SIPHO	2013-06-25
Browncna	B4	KT270441	Mycobacterium smegmatis MC(2)-155	71214	68.9	2013	SIPHO	2013-12-16
BruceB	G1		Mycobacterium smegmatis MC(2)-155	41901	66.6	2012	SIPHO	2013-02-04
Bruin	E	KF562099	Mycobacterium smegmatis MC(2)-155	74210	63	2008	SIPHO	2013-05-13
Bruiser	A4		Mycobacterium smegmatis MC(2)-155	51374	63.9	2011	SIPHO	2013-06-27
Brujita	I1	FJ168659	Mycobacterium smegmatis MC(2)-155	47057	66.8	2004	SIPHO	2008-08-27
Bruns	A1	JN698998	Mycobacterium smegmatis MC(2)-155	53003	63.6	2009	SIPHO	2011-03-23
Brusacoram	P	KT347313	Mycobacterium smegmatis MC(2)-155	47618	67	2014	SIPHO	2015-01-17
Bubbles123	F1		Mycobacterium smegmatis MC(2)-155	57647	61.4	2012	SIPHO	2013-12-19
BubbleTrouble	A4		Mycobacterium smegmatis MC(2)-155	51397	63.9	2012	SIPHO	2013-04-01
Buckeye	B1		Mycobacterium smegmatis MC(2)-155	69174	66.5	2014	SIPHO	2015-01-16
Bugsy	A2		Mycobacterium smegmatis MC(2)-155	49937	63.2	2012	SIPHO	2013-02-14
Bunnies	P		Mycobacterium smegmatis MC(2)-155	48822	67.1	2013	SIPHO	2014-02-21
Burger	A4	KU985094	Mycobacterium smegmatis MC(2)-155	51371	63.9	2013	SIPHO	2014-02-27
Butters	N	KC576783	Mycobacterium smegmatis MC(2)-155	41491	65.8	2011	SIPHO	2012-02-29
Butterscotch	D1	FJ168660	Mycobacterium smegmatis MC(2)-155	64562	59.7	2006	SIPHO	2008-08-27
BuzzLyseyear	F1	KM347889	Mycobacterium smegmatis MC(2)-155	59419	61.1	2013	SIPHO	2014-02-07
Bxb1	A1	AF271693	Mycobacterium smegmatis MC(2)-155	50550	63.6	1990	SIPHO	2000-05-24
Bxz1	C1	AY129337	Mycobacterium smegmatis MC(2)-155	156102	64.8	1990	MYO	2002-07-05
Bxz2	A3	AY129332	Mycobacterium smegmatis MC(2)-155	50913	64.2	1998	SIPHO	2002-07-05
Cabrinians	F1	KT895281	Mycobacterium phlei str.	56669	61.2	2012	SIPHO	2013-01-13
Cactus	E		Mycobacterium smegmatis MC(2)-155	75603	63	2011	SIPHO	2012-02-03
Caelakin	A4	KT716493	Mycobacterium smegmatis MC(2)-155	51374	63.9	2013	SIPHO	2014-01-13
Cain	K6		Mycobacterium smegmatis MC(2)-155	60813	66.3	2014	SIPHO	2015-01-16
Cali	C1	EU826471	Mycobacterium smegmatis MC(2)-155	155372	64.7	2003	MYO	2008-06-16
Cambiare	G2	KR080198	Mycobacterium smegmatis MC(2)-155	45161	68.8	2014	SIPHO	2014-11-18
Camperdownii	A4		Mycobacterium smegmatis MC(2)-155	51131	63.9	2012	SIPHO	2013-04-01
CaptainTrips	F1	KM652553	Mycobacterium smegmatis MC(2)-155	57328	61.5	2012	SIPHO	2013-01-10
Carcharodon	N	KM588359	Mycobacterium smegmatis MC(2)-155	43680	66.2	2013	SIPHO	2014-01-28
Catalina	A9	KU613353	Mycobacterium smegmatis MC(2)-155	53411	62.6	2012	SIPHO	2013-03-08
Catdawg	O	KF017002	Mycobacterium smegmatis MC(2)-155	72108	65.4	2011	SIPHO	2012-03-06
Catera	C1	DQ398053	Mycobacterium smegmatis MC(2)-155	153766	64.7	2004	MYO	2006-02-07
Cedasite	G1	KT355472	Mycobacterium smegmatis MC(2)-155	41901	66.6	2014	SIPHO	2015-02-09
Cerasum	F1	KM215148	Mycobacterium smegmatis MC(2)-155	53636	61.5	2013	SIPHO	2014-01-23
Cerulean	A4		Mycobacterium smegmatis MC(2)-155	51809	63.9	2014		2015-02-05
Chadwick	A5	KT246486	Mycobacterium smegmatis MC(2)-155	49421	59.8	2010	SIPHO	2012-01-18
Chah	B1	FJ174694	Mycobacterium smegmatis MC(2)-155	68450	66.5	2005	SIPHO	2008-09-02
Chandler	B3	KP027207	Mycobacterium smegmatis MC(2)-155	69450	67.5	2014		2014-05-28
Changeling	A2		Mycobacterium smegmatis MC(2)-155	52991	64.6	2013	SIPHO	2014-02-18
Charlie	N	JN256079	Mycobacterium smegmatis MC(2)-155	43036	66.3	2009	SIPHO	2011-03-22
CharlieB	C1		Mycobacterium smegmatis MC(2)-155	155886	64.7	2009	MYO	2012-04-12
CharlieGBrown	B1		Mycobacterium smegmatis MC(2)-155	68604	66.4	2014	SIPHO	2015-01-15
Che12	A2	DQ398043	Mycobacterium smegmatis MC(2)-155	52047	62.9	2003	SIPHO	2006-02-07
Che8	F1	AY129330	Mycobacterium smegmatis MC(2)-155	59471	61.3	2002	SIPHO	2002-07-05
Che9c	I2	AY129333	Mycobacterium smegmatis MC(2)-155	57050	65.4	2002	SIPHO	2002-07-05
Che9d	F2	AY129336	Mycobacterium smegmatis MC(2)-155	56276	60.9	2002	SIPHO	2002-07-05
Cheetobro	K4	KJ944841	Mycobacterium smegmatis MC(2)-155	57253	68	2011	SIPHO	2012-04-23
Cherrybomb426	G1		Mycobacterium smegmatis MC(2)-155	41456	66.7	2011	SIPHO	2012-02-10
ChickenPhender	C1		Mycobacterium smegmatis MC(2)-155	154397	64.7	2014	MYO	2015-01-18
ChipMunk	A2	KU985095	Mycobacterium smegmatis MC(2)-155	53932	63.1	2011	SIPHO	2012-03-30
Chorkpop	B1		Mycobacterium smegmatis MC(2)-155	68506	66.4	2011	SIPHO	2013-09-20
ChrisnMich	B4	JF704094	Mycobacterium smegmatis MC(2)-155	70428	69.1	2009	SIPHO	2010-08-05
Chunky	B1		Mycobacterium smegmatis MC(2)-155	68249	66.5	2013	SIPHO	2014-01-09
Chupacabra	A10		Mycobacterium smegmatis MC(2)-155	50836	65.2	2014	SIPHO	2015-01-09
Cjw1	E	AY129331	Mycobacterium smegmatis MC(2)-155	75931	63.7	2002	SIPHO	2002-07-05
Clarenza	A4		Mycobacterium smegmatis MC(2)-155	51372	63.9	2011	SIPHO	2013-06-27
CloudWang3	A6	KF560332	Mycobacterium smegmatis MC(2)-155	52873	61.4	2011	SIPHO	2013-05-13
Cobra	B1		Mycobacterium smegmatis MC(2)-155	68875	66.4	2014	SIPHO	2015-01-07
Colbert	B1	GQ303259	Mycobacterium smegmatis MC(2)-155	67774	66.5	2008	SIPHO	2009-06-23
Collard	K5		Mycobacterium smegmatis MC(2)-155	61395	65.6	2011	SIPHO	2013-10-08
Compostia	B3		Mycobacterium smegmatis MC(2)-155	69129	67.5	2011	SIPHO	2012-04-17
ConceptII	A1		Mycobacterium smegmatis MC(2)-155	53287	63.5	2009	SIPHO	2011-03-07
Conspiracy	A5	KF560330	Mycobacterium smegmatis MC(2)-155	50755	60.6	2011	SIPHO	2013-08-02
Contagion	E	KF024732	Mycobacterium smegmatis MC(2)-155	74533	63.1	2011	SIPHO	2012-01-12
Coog	A5		Mycobacterium smegmatis MC(2)-155	51215	61	2014	SIPHO	2015-01-17
Cooper	B4	DQ398044	Mycobacterium smegmatis MC(2)-155	70654	69.1	2003	SIPHO	2006-02-07
Corndog	O	AY129335	Mycobacterium smegmatis MC(2)-155	69777	65.4	2001	SIPHO	2002-07-05
Corofin	B3	KR080205	Mycobacterium smegmatis MC(2)-155	68685	67.5	2014	SIPHO	2014-11-13
Corvo	A1		Mycobacterium smegmatis MC(2)-155	53325	63.7	2012	SIPHO	2013-06-25
Cosmo	V	KP027195	Mycobacterium smegmatis MC(2)-155	78229	56.8	2012	SIPHO	2014-05-15
Courthouse	J	JN698997	Mycobacterium smegmatis MC(2)-155	110569	60.9	2006	SIPHO	2011-04-01
CREW	K1		Mycobacterium smegmatis MC(2)-155	59707	66.6	2008	SIPHO	2012-03-12
CrimD	K1	HM152767	Mycobacterium smegmatis MC(2)-155	59798	66.9	2008	SIPHO	2010-04-27
Crossroads	L2	KF024731	Mycobacterium smegmatis MC(2)-155	76129	58.9	2011	SIPHO	2012-06-25
Crownjwl	B1		Mycobacterium smegmatis MC(2)-155	68521	66.6	2011	SIPHO	2012-02-08
Cuco	A5	JN408459	Mycobacterium smegmatis MC(2)-155	50965	60.9	2010	SIPHO	2011-03-01
Cueylyss	A1		Mycobacterium smegmatis MC(2)-155	48484	64.1	2014	SIPHO	2014-12-18
Czyszczon1	E		Mycobacterium smegmatis MC(2)-155	75075	62.9	2010	SIPHO	2013-06-13
D29	A2	AF022214	Mycobacterium smegmatis MC(2)-155	49136	63.5	1954	SIPHO	1997-09-02
Daenerys	F1	KF017005	Mycobacterium smegmatis MC(2)-155	58043	61.6	2012	SIPHO	2013-03-02
Daffy	B1		Mycobacterium smegmatis MC(2)-155	68492	66.5	2010	SIPHO	2012-03-12
DaHudson	A3	KT359365	Mycobacterium smegmatis MC(2)-155	50841	64.1	2013	SIPHO	2013-12-20
Daisy	B3	JF704095	Mycobacterium smegmatis MC(2)-155	68245	67.6	2009	SIPHO	2011-03-17
Damien	H1	KJ567046	Mycobacterium smegmatis MC(2)-155	68386	57.6	2013	SIPHO	2013-11-13
Dandelion	C1	JN412588	Mycobacterium smegmatis MC(2)-155	157568	64.7	2010	MYO	2011-02-25
Dante	F1	KT309034	Mycobacterium smegmatis MC(2)-155	59652	61.8	2011	SIPHO	2012-02-09
DarthPhader	A12		Mycobacterium smegmatis MC(2)-155	53432	63.2	2014	SIPHO	2014-12-19
DaVinci	A6	JF937092	Mycobacterium smegmatis MC(2)-155	51547	61.5	2009	SIPHO	2011-05-11
DD5	A1	EU744252	Mycobacterium smegmatis MC(2)-155	51621	63.4	2005	SIPHO	2011-11-29
DeadP	F1	JN698996	Mycobacterium smegmatis MC(2)-155	56461	61.6	2009	SIPHO	2011-03-04
Delilah	C1		Mycobacterium smegmatis MC(2)-155	155127	64.8	2012	MYO	2013-07-03
Dhanush	A4	KC661271	Mycobacterium smegmatis MC(2)-155	51373	63.9	2011	SIPHO	2012-01-26
Dieselweasel	A3		Mycobacterium smegmatis MC(2)-155	50770	64	2014	SIPHO	2015-01-29
Dingo	B1		Mycobacterium smegmatis MC(2)-155	67776	66.6	2014	SIPHO	2015-02-16
DirtMcgirt	F1		Mycobacterium smegmatis MC(2)-155	54396	61.1	2012	SIPHO	2013-01-31
DLane	F1	JF937093	Mycobacterium smegmatis MC(2)-155	58899	61.9	2005	SIPHO	2011-06-17
DmpstrDiver	J		Mycobacterium smegmatis MC(2)-155	112285	60.6	2014	SIPHO	2015-02-07
Donovan	P	KF841477	Mycobacterium smegmatis MC(2)-155	47162	67.2	2012	SIPHO	2013-01-10
DonSanchon	B1		Mycobacterium smegmatis MC(2)-155	68015	66.5	2012	SIPHO	2013-05-23
Doom	A1	JN153085	Mycobacterium smegmatis MC(2)-155	51421	63.8	2009	SIPHO	2011-06-17
Dori	Singleton	JN698995	Mycobacterium smegmatis MC(2)-155	64613	66	2008	SIPHO	2011-01-11
Dorothy	F1	JX411620	Mycobacterium smegmatis MC(2)-155	58866	61.4	2011	SIPHO	2012-01-28
DotProduct	F1	JN859129	Mycobacterium smegmatis MC(2)-155	55363	61.8	2009	SIPHO	2011-03-17
Drago	F1	JN542517	Mycobacterium smegmatis MC(2)-155	54411	61.2	2010	SIPHO	2011-01-27
Drazdys	C1	JF704116	Mycobacterium smegmatis MC(2)-155	156281	64.7	2009	MYO	2011-03-17
DrDrey	E	KF306380	Mycobacterium smegmatis MC(2)-155	77367	63	2012	SIPHO	2013-05-07
Dreamboat	A1	JN660814	Mycobacterium smegmatis MC(2)-155	51083	63.9	2010	SIPHO	2011-02-28
DreamCatcher	A1		Mycobacterium smegmatis MC(2)-155	53408	63.4	2014	SIPHO	2015-01-17
DrHayes	K1		Mycobacterium smegmatis MC(2)-155	60526	66.2	2014	SIPHO	2015-02-17
DS6A	Singleton	JN698994	Mycobacterium tuberculosis H37Rv	60588	68.4	1960		2010-09-24
DTDevon	C1	KT365398	Mycobacterium smegmatis MC(2)-155	156754	64.6	2012	SIPHO	2013-01-15
DuchessDung	B1		Mycobacterium smegmatis MC(2)-155	68235	66.4	2014	SIPHO	2015-01-17
Duke13	J		Mycobacterium smegmatis MC(2)-155	111970	60.7	2012	SIPHO	2013-05-07
Dumbo	E	KC691255	Mycobacterium smegmatis MC(2)-155	75736	63	2011	SIPHO	2012-01-25
Dusk	E	KT222942	Mycobacterium smegmatis MC(2)-155	75339	63	2010	SIPHO	2011-02-28
Dylan	O	KF024730	Mycobacterium smegmatis MC(2)-155	69815	65.4	2011	SIPHO	2012-06-29
Dynamix	A1	KT626047	Mycobacterium smegmatis MC(2)-155	50628	63.7	2013	SIPHO	2013-12-20
Eagle	A4	HM152766	Mycobacterium smegmatis MC(2)-155	51436	63.9	2008	SIPHO	2010-04-27
EagleEye	A16	KF861510	Mycobacterium smegmatis MC(2)-155	52974	61.4	2012	SIPHO	2013-03-25
Eaglehorse	B2		Mycobacterium smegmatis MC(2)-155	67391	69	2013	SIPHO	2014-04-08
Echild	A2	KF981601	Mycobacterium smegmatis MC(2)-155	53159	63.7	2011	SIPHO	2013-03-20
Edtherson	A1	KP027196	Mycobacterium smegmatis MC(2)-155	51492	64	2012	SIPHO	2013-05-07
Edugator	K5		Mycobacterium smegmatis MC(2)-155	63344	65.3	2014	SIPHO	2015-01-21
Eidsmoe	A9	KU716094	Mycobacterium smegmatis MC(2)-155	52946	62.5	2014	SIPHO	2015-01-05
Elite2014	E		Mycobacterium smegmatis MC(2)-155	74969	63	2014	SIPHO	2015-01-11
Elph10	E	JN391441	Mycobacterium smegmatis MC(2)-155	74675	63	2010	SIPHO	2011-01-28
ElTiger69	A5	JX042578	Mycobacterium smegmatis MC(2)-155	51505	59.8	2011	SIPHO	2012-01-17
Emerson	K1	KJ567045	Mycobacterium smegmatis MC(2)-155	60310	66.6	2013	SIPHO	2013-11-13
Empress	F1		Mycobacterium smegmatis MC(2)-155	57155	61.5	2012	SIPHO	2013-05-31
EmpTee	B1	KJ567044	Mycobacterium smegmatis MC(2)-155	68428	66.5	2013	SIPHO	2013-11-13
EmToTheThree	C1		Mycobacterium smegmatis MC(2)-155	155601	64.8	2011	MYO	2012-03-06
Enkosi	K1	KT281789	Mycobacterium smegmatis MC(2)-155	59052	67.2	2014	SIPHO	2015-01-30
EpicPhail	A3		Mycobacterium smegmatis MC(2)-155	50884	64	2011	SIPHO	2012-04-18
Equemioh13	A2	KJ959632	Mycobacterium smegmatis MC(2)-155	53042	63.5	2013	SIPHO	2013-12-19
Eremos	B1	KM236502	Mycobacterium smegmatis MC(2)-155	68472	66.5	2013	SIPHO	2014-01-03
EricB	A6	JN049605	Mycobacterium smegmatis MC(2)-155	51702	61.5	2008	SIPHO	2011-01-29
EricMillard	J		Mycobacterium smegmatis MC(2)-155	113536	60.9	2012	SIPHO	2013-06-13
Eris	A4		Mycobacterium smegmatis MC(2)-155	51386	64	2012	SIPHO	2013-04-02
ErnieJ	C1	KT365400	Mycobacterium smegmatis MC(2)-155	153243	64.7	2012	MYO	2013-02-04
Eros	A4		Mycobacterium smegmatis MC(2)-155	51374	63.9	2014	SIPHO	2015-01-21
Estave1	F1	KM279937	Mycobacterium smegmatis MC(2)-155	60727	61.3	2012	SIPHO	2013-02-04
ET08	C1	GQ303260	Mycobacterium smegmatis MC(2)-155	155445	64.6	2008	MYO	2009-06-23
Et2Brutus	A11		Mycobacterium smegmatis MC(2)-155	52497	63.8	2012	SIPHO	2013-11-01
Euphoria	A1	JN153086	Mycobacterium smegmatis MC(2)-155	53597	63.7	2010	SIPHO	2011-03-03
Eureka	E	JN412590	Mycobacterium smegmatis MC(2)-155	76174	62.9	2009	SIPHO	2011-04-01
Evanesce	Q	KT454972	Mycobacterium smegmatis MC(2)-155	53746	67.4	2012	SIPHO	2013-01-23
EvilGenius	A2	KU985093	Mycobacterium smegmatis MC(2)-155	53935	63	2012	SIPHO	2013-01-18
Expelliarmus	A8		Mycobacterium smegmatis MC(2)-155	52274	61.4	2011	SIPHO	2012-04-13
Faith1	L2	JF744988	Mycobacterium smegmatis MC(2)-155	75960	58.9	2009	SIPHO	2011-03-28
Fameo	A2		Mycobacterium smegmatis MC(2)-155	52618	63.4	2014	SIPHO	2015-01-20
Fang	B1	GU247133	Mycobacterium smegmatis MC(2)-155	68569	66.5	2007	SIPHO	2009-11-24
Farber	A3	KM233455	Mycobacterium smegmatis MC(2)-155	49190	64.2	2013		2014-01-10
Fascinus	A1		Mycobacterium smegmatis MC(2)-155	52157	63.7	2009	SIPHO	2011-03-07
Fibonacci	A11		Mycobacterium smegmatis MC(2)-155	52462	63.8	2012	SIPHO	2013-06-13
Findley	K2		Mycobacterium smegmatis MC(2)-155	58150	68.3	2014	SIPHO	2015-01-16
Fionnbharth	K4	JN831653	Mycobacterium smegmatis MC(2)-155	58076	68	2010	SIPHO	2011-03-08
Firecracker	O	JN698993	Mycobacterium smegmatis MC(2)-155	71341	65.5	2009	SIPHO	2011-03-04
FireRed	E		Mycobacterium smegmatis MC(2)-155	76217	63	2013	SIPHO	2014-04-10
Fishburne	P	KC691256	Mycobacterium smegmatis MC(2)-155	47109	67.3	2011	SIPHO	2012-03-21
FlagStaff	G2	KR080197	Mycobacterium smegmatis MC(2)-155	44576	68.5	2014	SIPHO	2015-01-19
Florinda	F1	KR997930	Mycobacterium smegmatis MC(2)-155	59416	61.7	2011	SIPHO	2014-04-22
FluffyNinja	B1	KP027197	Mycobacterium smegmatis MC(2)-155	68716	66.5	2012	SIPHO	2013-10-14
Flux	A4	JQ809701	Mycobacterium smegmatis MC(2)-155	51370	63.9	2011	SIPHO	2012-01-18
ForGetIt	A5		Mycobacterium smegmatis MC(2)-155	51050	60.6	2012	SIPHO	2013-10-25
Forsytheast	A1		Mycobacterium smegmatis MC(2)-155	52695	63.7	2012	SIPHO	2013-08-21
Frederick	B4		Mycobacterium smegmatis MC(2)-155	71184	68.8	2010	SIPHO	2011-04-05
FriarPreacher	B1		Mycobacterium smegmatis MC(2)-155	68415	66.4	2011	SIPHO	2012-04-11
Frosty24	G1	KT355474	Mycobacterium smegmatis MC(2)-155	41901	66.6	2011	SIPHO	2012-03-26
Fruitloop	F1	FJ174690	Mycobacterium smegmatis MC(2)-155	58471	61.8	2005	SIPHO	2008-09-02
Funston	A4		Mycobacterium smegmatis MC(2)-155	51372	64	2012	SIPHO	2013-11-13
Fushigi	A1		Mycobacterium smegmatis MC(2)-155	50350	63.7	2010	SIPHO	2011-07-06
Gabriel	C1		Mycobacterium smegmatis MC(2)-155	154474	64.8	2012	MYO	2015-02-05
Gadjet	B3	JN698992	Mycobacterium smegmatis MC(2)-155	67949	67.5	2003	SIPHO	2011-02-15
Gadost	A4	KP027198	Mycobacterium smegmatis MC(2)-155	51376	64	2012	SIPHO	2013-05-07
GageAP	A1		Mycobacterium smegmatis MC(2)-155	51904	63.5	2013	SIPHO	2014-02-18
Gaia	X	KJ567043	Mycobacterium smegmatis MC(2)-155	90460	56.8	2013		2013-11-13
Gardann	L2		Mycobacterium smegmatis MC(2)-155	76012	58.9	2011	SIPHO	2015-02-04
Gattaca	S		Mycobacterium smegmatis MC(2)-155	65237	63.3	2014	SIPHO	2015-01-18
GeneCoco	B1		Mycobacterium smegmatis MC(2)-155	68547	66.4	2014	SIPHO	2015-01-15
Gengar	K5		Mycobacterium smegmatis MC(2)-155	61626	65	2013	SIPHO	2014-01-09
George	A5	JF704107	Mycobacterium smegmatis MC(2)-155	51578	61	2009	SIPHO	2011-03-17
Ghost	C1	JF704096	Mycobacterium smegmatis MC(2)-155	155167	64.6	2009	MYO	2010-06-04
Giles	Q	EU203571	Mycobacterium smegmatis MC(2)-155	53746	67.3	2005	SIPHO	2007-10-11
GingkoMaracino	A3		Mycobacterium smegmatis MC(2)-155	50013	64	2012	SIPHO	2013-04-04
Girafales	F1	KR997931	Mycobacterium smegmatis MC(2)-155	58456	61.7	2011	SIPHO	2014-04-22
Girr	F1		Mycobacterium smegmatis MC(2)-155	57754	61.4	2012	SIPHO	2013-06-04
Gizmo	C1	KC748968	Mycobacterium smegmatis MC(2)-155	157482	64.6	2011	MYO	2012-03-21
Gladiator	A6	JF704097	Mycobacterium smegmatis MC(2)-155	52213	61.4	2008	SIPHO	2011-03-17
Glass	B2	KT880194	Mycobacterium smegmatis MC(2)-155	67509	69	2014	SIPHO	2014-12-19
Godines	B2	KR997932	Mycobacterium smegmatis MC(2)-155	67277	69	2011	SIPHO	2014-04-22
Goku	E	KF416343	Mycobacterium smegmatis MC(2)-155	76483	62.8	2009	SIPHO	2013-05-24
Gomashi	G1	KM923970	Mycobacterium smegmatis MC(2)-155	41903	66.6	2012	SIPHO	2013-02-07
Goose	A10	JX307704	Mycobacterium smegmatis MC(2)-155	50645	65.1	2011	SIPHO	2012-01-28
Graduation	A1	KF560331	Mycobacterium smegmatis MC(2)-155	52823	63.5	2011	SIPHO	2013-05-13
GreedyLawyer	A6		Mycobacterium smegmatis MC(2)-155	52091	61.5	2014	SIPHO	2015-01-17
Grum1	A3		Mycobacterium smegmatis MC(2)-155	50883	64.1	2013	SIPHO	2013-12-10
Gumball	D1	FJ168661	Mycobacterium smegmatis MC(2)-155	64807	59.6	2003	SIPHO	2008-08-27
GUmbie	F1	JN398368	Mycobacterium smegmatis MC(2)-155	57387	61.4	2010	SIPHO	2011-01-26
Gyarad	B1	JX649099	Mycobacterium smegmatis MC(2)-155	68004	66.5	2009	SIPHO	2012-04-13
Hades	F1	KM101122	Mycobacterium smegmatis MC(2)-155	54986	61.4	2010	SIPHO	2012-04-23
Haleema	B1		Mycobacterium smegmatis MC(2)-155	68415	66.5	2014	SIPHO	2015-01-09
Halley	J		Mycobacterium smegmatis MC(2)-155	112351	60.8	2011	SIPHO	2012-05-04
Halo	G1	DQ398042	Mycobacterium smegmatis MC(2)-155	42289	66.7	2003	SIPHO	2006-02-07
Hammer	A6	JF937094	Mycobacterium smegmatis MC(2)-155	51889	61.3	2005	SIPHO	2011-05-11
HamSlice	A4	KP057620	Mycobacterium smegmatis MC(2)-155	51370	63.9	2012	SIPHO	2013-01-16
Hamulus	F1	KF024723	Mycobacterium smegmatis MC(2)-155	57155	61.8	2008	SIPHO	2011-01-10
HanShotFirst	A1	KF493880	Mycobacterium smegmatis MC(2)-155	52390	63.8	2012	SIPHO	2013-04-22
Harvey	B1	JF937095	Mycobacterium smegmatis MC(2)-155	68193	66.5	2008	SIPHO	2011-05-11
Hawkeye	D2	KJ194582	Mycobacterium smegmatis MC(2)-155	67383	57	2012	SIPHO	2013-04-24
Heathcliff	B3	KJ194584	Mycobacterium smegmatis MC(2)-155	68628	67.5	2011	SIPHO	2013-03-12
Hedgerow	B2	JN698991	Mycobacterium smegmatis MC(2)-155	67451	69	2005	SIPHO	2011-09-20
Heffalump	A2		Mycobacterium smegmatis MC(2)-155	53085	63.6	2011	SIPHO	2013-06-26
Hegedechwinu	F1		Mycobacterium smegmatis MC(2)-155	57346	61.5	2011	SIPHO	2012-04-25
Held	B1		Mycobacterium smegmatis MC(2)-155	68314	66.5	2010	SIPHO	2011-07-13
HelDan	A3	JF957058	Mycobacterium smegmatis MC(2)-155	50364	64	2010	SIPHO	2011-04-07
Henry	E	JF937096	Mycobacterium smegmatis MC(2)-155	76049	63	2008	SIPHO	2011-05-11
Hercules11	A3	KU985091	Mycobacterium smegmatis MC(2)-155	50892	64	2013	SIPHO	2014-01-22
Hertubise	B1	JF937097	Mycobacterium smegmatis MC(2)-155	68675	66.4	2008	SIPHO	2011-05-11
Hetaeria	B1	KT364588	Mycobacterium smegmatis MC(2)-155	68405	66.5	2013	SIPHO	2014-01-23
HH92	Q	KJ538722	Mycobacterium smegmatis MC(2)-155	53746	67.4	2011	SIPHO	2013-01-25
HINdeR	A7	KC661275	Mycobacterium smegmatis MC(2)-155	52617	62.8	2011	SIPHO	2012-01-31
Holli	A4	KU985092	Mycobacterium smegmatis MC(2)-155	51162	63.9	2012	SIPHO	2013-02-01
Homura	K1		Mycobacterium smegmatis MC(2)-155	59708	66.6	2012	SIPHO	2013-06-25
Hope	G1	GQ303261	Mycobacterium smegmatis MC(2)-155	41901	66.6	2008	SIPHO	2009-06-23
Hope4ever	A1		Mycobacterium smegmatis MC(2)-155	50455	63.6	2012	SIPHO	2013-02-07
Hopey	E		Mycobacterium smegmatis MC(2)-155	75586	63	2013	SIPHO	2013-12-10
Horchata	B1		Mycobacterium smegmatis MC(2)-155	68171	66.4	2014	SIPHO	2015-01-23
HufflyPuff	E	KF562100	Mycobacterium smegmatis MC(2)-155	76323	63	2011	SIPHO	2013-08-05
HUHilltop	P		Mycobacterium smegmatis MC(2)-155	46896	67.2	2012	SIPHO	2013-02-12
Hutc2	A11		Mycobacterium smegmatis MC(2)-155	51393	63.8	2014	SIPHO	2015-01-14
HyRo	C1	KT281790	Mycobacterium smegmatis MC(2)-155	153714	64.7	2014	MYO	2015-03-18
Ibhubesi	F1	JF937098	Mycobacterium smegmatis MC(2)-155	55600	61.2	2008	SIPHO	2011-05-11
Ichabod	A1		Mycobacterium smegmatis MC(2)-155	53317	63.8	2011	SIPHO	2012-04-18
ICleared	A4	JQ896627	Mycobacterium smegmatis MC(2)-155	51440	63.9	2011	SIPHO	2012-02-02
ILeeKay	A1		Mycobacterium smegmatis MC(2)-155	51017	64	2010	SIPHO	2014-08-08
InterFolia	C1		Mycobacterium smegmatis MC(2)-155	156221	64.7	2014	SIPHO	2015-01-09
Inventum	F1	KM066034	Mycobacterium smegmatis MC(2)-155	57052	61.4	2012	SIPHO	2013-01-11
Iracema64	A4	KU055616	Mycobacterium smegmatis MC(2)-155	51637	64	2014	SIPHO	2015-01-14
IronMan	A2	.	Mycobacterium smegmatis MC(2)-155	53467	63.3	2012		2014-02-13
IsaacEli	B1	JN698990	Mycobacterium smegmatis MC(2)-155	68839	66.5	2009	SIPHO	2010-10-14
Island3	I1	HM152765	Mycobacterium smegmatis MC(2)-155	47287	66.8	2008	SIPHO	2010-04-27
Jabbawokkie	F2	KF017003	Mycobacterium smegmatis MC(2)-155	55213	61.1	2012	SIPHO	2013-01-15
Jabiru	A5		Mycobacterium smegmatis MC(2)-155	50530	60	2014	SIPHO	2014-07-10
JacAttac	B1	JN698989	Mycobacterium smegmatis MC(2)-155	68311	66.5	2005	SIPHO	2011-09-20
JAMaL	B4	KF493881	Mycobacterium smegmatis MC(2)-155	70841	68.8	2012	SIPHO	2013-04-22
Jane	G1		Mycobacterium smegmatis MC(2)-155	41901	66.6	2014	SIPHO	2014-07-10
Jasper	A1	EU744251	Mycobacterium smegmatis MC(2)-155	50968	63.7	2004	SIPHO	2008-05-22
JAWS	K1	JN185608	Mycobacterium smegmatis MC(2)-155	59749	66.6	2010	SIPHO	2011-03-10
JC27	A1	JF937099	Mycobacterium smegmatis MC(2)-155	52169	63.6	2004	SIPHO	2011-05-11
Jebeks	P	JN572061	Mycobacterium smegmatis MC(2)-155	45580	67.3	2009	SIPHO	2012-02-26
Jeffabunny	A6	JN699019	Mycobacterium smegmatis MC(2)-155	48963	61.6	2008	SIPHO	2010-12-07
Jeon	W		Mycobacterium smegmatis MC(2)-155	60908	67.6	2013	SIPHO	2014-04-08
Jerm	A2		Mycobacterium smegmatis MC(2)-155	53163	63.3	2011	SIPHO	2013-10-10
JetBlade	A4		Mycobacterium smegmatis MC(2)-155	51374	63.9	2014	SIPHO	2015-01-21
JewelBug	A6		Mycobacterium smegmatis MC(2)-155	50341	61.6	2012	SIPHO	2013-06-13
JHC117	A3	JF704098	Mycobacterium smegmatis MC(2)-155	50877	64	2009	SIPHO	2011-03-17
Job42	F1	KC661280	Mycobacterium smegmatis MC(2)-155	59626	61.2	2011	SIPHO	2012-01-17
Jobu08	A3	KC661281	Mycobacterium smegmatis MC(2)-155	50679	64	2011	SIPHO	2012-01-29
JoeDirt	L1	JF704108	Mycobacterium smegmatis MC(2)-155	74914	58.8	2009	SIPHO	2010-08-23
JoongJeon	A4		Mycobacterium smegmatis MC(2)-155	51366	63.9	2013	SIPHO	2014-03-31
Journey13	A2		Mycobacterium smegmatis MC(2)-155	48502	62.7	2014	SIPHO	2015-01-06
Jovo	A5	KF493882	Mycobacterium smegmatis MC(2)-155	51319	60.8	2012	SIPHO	2013-04-22
Joy99	K1		Mycobacterium smegmatis MC(2)-155	59837	66.6	2008	SIPHO	2012-03-12
Jsquared	A2		Mycobacterium smegmatis MC(2)-155	52967	62.6	2011	SIPHO	2012-04-10
Kamiyu	B3	JN699018	Mycobacterium smegmatis MC(2)-155	68633	67.5	2009	SIPHO	2011-09-20
Kampy	A4	KJ510414	Mycobacterium smegmatis MC(2)-155	51378	63.9	2012	SIPHO	2013-01-11
Kanye	E		Mycobacterium smegmatis MC(2)-155	75453	63.1	2014	SIPHO	2015-01-28
KayaCho	B6	KF024729	Mycobacterium smegmatis MC(2)-155	70838	70	2010	SIPHO	2012-07-06
Kazan	A6	KU985096	Mycobacterium smegmatis MC(2)-155	52160	61.6	2012	SIPHO	2013-01-09
KBG	A1	EU744248	Mycobacterium smegmatis MC(2)-155	53572	63.6	2003	SIPHO	2008-05-22
Kersh	F1		Mycobacterium smegmatis MC(2)-155	60190	61.2	2014	SIPHO	2015-02-12
Keshu	K3	KP027199	Mycobacterium smegmatis MC(2)-155	61251	67.3	2009	SIPHO	2013-10-02
KFPoly	A4		Mycobacterium smegmatis MC(2)-155	51365	63.9	2012	SIPHO	2013-04-16
Khaleesi	C1		Mycobacterium smegmatis MC(2)-155	155251	64.7	2014	SIPHO	2015-01-15
Kheth	B2		Mycobacterium smegmatis MC(2)-155	67406	68.9	2012	SIPHO	2013-03-18
Kikipoo	B1	JN699017	Mycobacterium smegmatis MC(2)-155	68839	66.5	2007	SIPHO	2011-09-20
Kimberlium	F1	KR935214	Mycobacterium smegmatis MC(2)-155	56826	61.4	2014	SIPHO	2015-02-16
Kinbote	Q	KT222940	Mycobacterium smegmatis MC(2)-155	53746	67.4	2013	SIPHO	2014-01-09
KingVeveve	B1	KJ538723	Mycobacterium smegmatis MC(2)-155	68043	66.5	2011	SIPHO	2012-03-27
KiSi	K1		Mycobacterium smegmatis MC(2)-155	62558	68.7	2014	SIPHO	2015-01-23
KittenMittens	A10		Mycobacterium smegmatis MC(2)-155	49894	64.5	2012	SIPHO	2013-12-05
Klein	J		Mycobacterium smegmatis MC(2)-155	112329	60.8	2011	SIPHO	2013-12-17
Kloppinator	B1		Mycobacterium smegmatis MC(2)-155	68480	66.5	2012	SIPHO	2013-02-06
KLucky39	B1	JF704099	Mycobacterium smegmatis MC(2)-155	68138	66.5	2009	SIPHO	2011-03-17
Koguma	C1		Mycobacterium smegmatis MC(2)-155	155759	64.7	2013	MYO	2014-04-10
Koko	A6		Mycobacterium smegmatis MC(2)-155	52879	61.3	2014	SIPHO	2015-02-16
Konstantine	H1	FJ174691	Mycobacterium smegmatis MC(2)-155	68952	57.4	2006	SIPHO	2008-09-02
Kostya	E	EU816591	Mycobacterium smegmatis MC(2)-155	75811	63.5	2004	SIPHO	2008-07-16
Krakatau	F1		Mycobacterium smegmatis MC(2)-155	53058	61.5	2008	SIPHO	2012-02-16
Kratark	A4		Mycobacterium smegmatis MC(2)-155	51407	63.9	2012	SIPHO	2013-04-16
Kratio	K5	KM923971	Mycobacterium smegmatis MC(2)-155	62738	65.7	2011	SIPHO	2012-01-10
KSSJEB	A1	JF937110	Mycobacterium smegmatis MC(2)-155	51381	63.6	2008	SIPHO	2011-05-11
Kugel	A1	JN699016	Mycobacterium smegmatis MC(2)-155	52379	63.8	2008	SIPHO	2012-04-11
Kwadwo	B1		Mycobacterium smegmatis MC(2)-155	68334	66.5	2014	SIPHO	2014-12-19
Kykar	A1		Mycobacterium smegmatis MC(2)-155	50294	63.7	2009	SIPHO	2012-06-13
L5	A2	Z18946	Mycobacterium smegmatis MC(2)-155	52297	62.3	1954	SIPHO	1992-12-07
LadyBird	A2	KT588442	Mycobacterium smegmatis MC(2)-155	53141	63.5	2014	SIPHO	2014-12-10
Lambert1	A3		Mycobacterium smegmatis MC(2)-155	50042	64.1	2014	SIPHO	2015-02-07
Lamina13	A1	KJ409696	Mycobacterium smegmatis MC(2)-155	53255	63.7	2012	SIPHO	2013-01-10
Larenn	A2	KM677210	Mycobacterium smegmatis MC(2)-155	52967	63.5	2013	SIPHO	2014-01-17
Larva	K5	JN243855	Mycobacterium smegmatis MC(2)-155	62991	65.3	2010	SIPHO	2011-01-26
Lasso	B1	KM408320	Mycobacterium smegmatis MC(2)-155	68576	66.4	2013	SIPHO	2013-10-04
Laurie	B2		Mycobacterium smegmatis MC(2)-155	66507	69	2013	SIPHO	2014-01-09
LeBron	L1	HM152763	Mycobacterium smegmatis MC(2)-155	73453	58.8	2008	SIPHO	2010-04-27
LeeLot	B1		Mycobacterium smegmatis MC(2)-155	68921	66.5	2011	SIPHO	2013-10-10
Lego3393	B1		Mycobacterium smegmatis MC(2)-155	69037	66.5	2011	SIPHO	2014-01-06
Legolas	B1		Mycobacterium smegmatis MC(2)-155	68664	66.4	2014	SIPHO	2015-01-17
LeMond	K1		Mycobacterium smegmatis MC(2)-155	62515	68.8	2014	SIPHO	2015-02-04
LemonSlice	B1		Mycobacterium smegmatis MC(2)-155	68324	66.5	2011	SIPHO	2013-10-10
Lemur	A4		Mycobacterium smegmatis MC(2)-155	51370	63.9	2012	SIPHO	2013-06-12
Lesedi	A1	JF937100	Mycobacterium smegmatis MC(2)-155	50486	63.8	2008	SIPHO	2011-11-29
Leston	K5		Mycobacterium smegmatis MC(2)-155	61808	64.9	2014	SIPHO	2015-01-17
Lev2	A5		Mycobacterium smegmatis MC(2)-155	50671	60.6	2014	SIPHO	2015-01-12
LHTSCC	A4	JN699015	Mycobacterium smegmatis MC(2)-155	51813	63.9	2009	SIPHO	2011-09-20
Liefie	G1	JN412593	Mycobacterium smegmatis MC(2)-155	41650	66.8	2010	SIPHO	2011-04-28
Lilac	E	JN382248	Mycobacterium smegmatis MC(2)-155	76260	63	2009	SIPHO	2011-07-21
Lilith	A3		Mycobacterium smegmatis MC(2)-155	50841	64.1	2013	SIPHO	2014-01-10
LinStu	C1	JN412592	Mycobacterium smegmatis MC(2)-155	153882	64.8	2008	MYO	2011-07-29
LittleCherry	A5	KF017001	Mycobacterium smegmatis MC(2)-155	50690	60.9	2011	SIPHO	2012-02-01
LittleE	J	JF937101	Mycobacterium smegmatis MC(2)-155	109086	61.3	2008	SIPHO	2011-05-11
LittleGuy	A4		Mycobacterium smegmatis MC(2)-155	51178	63.9	2011	SIPHO	2013-10-10
Littleton	C1	KX369583	Mycobacterium smegmatis MC(2)-155	155800	64.7	2011	SIPHO	2013-05-24
LizLemon	B2	KM101117	Mycobacterium smegmatis MC(2)-155	67496	68.9	2012	SIPHO	2013-03-07
Llama	F1	KM402757	Mycobacterium smegmatis MC(2)-155	58472	61.1	2012	SIPHO	2013-01-30
Llij	F1	DQ398045	Mycobacterium smegmatis MC(2)-155	56852	61.5	2003	SIPHO	2006-02-07
Loadrie	L2		Mycobacterium smegmatis MC(2)-155	76492	59	2013	SIPHO	2014-01-03
Lockley	A1	EU744249	Mycobacterium smegmatis MC(2)-155	51478	63.4	2006	SIPHO	2006-02-07
Lolly9	L3	KT281791	Mycobacterium smegmatis MC(2)-155	75816	59.3	2013		2014-05-08
Loser	A2	KU761558	Mycobacterium smegmatis MC(2)-155	53486	64.5	2009	SIPHO	2012-04-18
LRRHood	C1	GQ303262	Mycobacterium smegmatis MC(2)-155	154349	64.7	2008	MYO	2009-06-23
Luchador	A14	KR080193	Mycobacterium smegmatis MC(2)-155	53387	62.1	2014	SIPHO	2015-01-19
Lucky2013	J		Mycobacterium smegmatis MC(2)-155	108627	61.1	2012		2013-10-14
LugYA	A3		Mycobacterium smegmatis MC(2)-155	50878	64	2013	SIPHO	2015-03-11
Lumos	L3	KT372003	Mycobacterium smegmatis MC(2)-155	75586	59.3	2014	SIPHO	2014-12-10
Lysocool	C1		Mycobacterium smegmatis MC(2)-155	154462	64.7	2014	SIPHO	2015-01-15
MacnCheese	K3	JX042579	Mycobacterium smegmatis MC(2)-155	61567	67.3	2011	SIPHO	2012-03-07
MadamMonkfish	E		Mycobacterium smegmatis MC(2)-155	75554	63	2011	SIPHO	2012-02-02
Madruga	U	KR997933	Mycobacterium smegmatis MC(2)-155	69377	50.4	2011	SIPHO	2014-04-22
Magnito	A1		Mycobacterium smegmatis MC(2)-155	51743	63.8	2010	SIPHO	2011-07-07
Mainiac	A3		Mycobacterium smegmatis MC(2)-155	50828	64	2012	SIPHO	2013-01-13
Malinsilva	A3	KU984914	Mycobacterium smegmatis MC(2)-155	50839	64	2014	SIPHO	2015-01-15
Malithi	P	KP027200	Mycobacterium smegmatis MC(2)-155	46870	67.1	2013		2014-02-13
Mana	B1		Mycobacterium smegmatis MC(2)-155	68479	66.4	2012	SIPHO	2013-06-09
Manad	B1	KJ595576	Mycobacterium smegmatis MC(2)-155	68807	66.4	2012	SIPHO	2013-01-07
Manatee	A1		Mycobacterium smegmatis MC(2)-155	51040	63.8	2011	SIPHO	2012-02-05
Mantra	F1		Mycobacterium smegmatis MC(2)-155	57001	61.5	2008	SIPHO	2011-07-08
Marcell	A1	JX307705	Mycobacterium smegmatis MC(2)-155	49186	64	2011	SIPHO	2012-02-01
Marie	A3	KU578077	Mycobacterium smegmatis MC(2)-155	50877	64	2010	SIPHO	2013-12-06
Maroc7	A1		Mycobacterium smegmatis MC(2)-155	53350	63.5	2010	SIPHO	2014-08-04
MarQuardt	A3	KM233454	Mycobacterium smegmatis MC(2)-155	50882	64	2012	SIPHO	2013-02-07
Marvin	S	JF704100	Mycobacterium smegmatis MC(2)-155	65100	63.4	2009	SIPHO	2011-03-17
Maverick	A4	KT365397	Mycobacterium smegmatis MC(2)-155	51372	63.9	2010	SIPHO	2011-10-27
McFly	A6	KU695582	Mycobacterium smegmatis MC(2)-155	52502	61.5	2012	SIPHO	2013-01-13
McGuire	A1		Mycobacterium smegmatis MC(2)-155	51521	63.7	2013	SIPHO	2014-02-27
Medusa	A4	KF024733	Mycobacterium smegmatis MC(2)-155	51384	63.9	2011	SIPHO	2012-04-17
MeeZee	A4	JN243856	Mycobacterium smegmatis MC(2)-155	51368	63.9	2010	SIPHO	2011-04-29
Megatron	B1		Mycobacterium smegmatis MC(2)-155	69009	66.5	2011	SIPHO	2012-04-18
Melpomini	C1		Mycobacterium smegmatis MC(2)-155	154855	64.7	2014	MYO	2015-01-18
Melvin	A4	KF841476	Mycobacterium smegmatis MC(2)-155	51369	63.9	2011	SIPHO	2012-03-23
Mendokysei	T		Mycobacterium smegmatis MC(2)-155	43511	66.4	2008	SIPHO	2012-03-14
Mesh1	B1		Mycobacterium smegmatis MC(2)-155	68774	66.4	2014	SIPHO	2015-01-12
MetalQZJ	A1		Mycobacterium smegmatis MC(2)-155	51854	63.5	2012	SIPHO	2013-06-25
Methuselah	A3	KC661272	Mycobacterium smegmatis MC(2)-155	50891	64.2	2010	SIPHO	2011-03-01
MiaZeal	J	KM925136	Mycobacterium smegmatis MC(2)-155	110764	61.2	2012		2013-04-08
MichelleMyBell	N	KF986246	Mycobacterium smegmatis MC(2)-155	42240	66	2012	SIPHO	2013-01-16
Microwolf	A3	JF704101	Mycobacterium smegmatis MC(2)-155	50864	64	2009	SIPHO	2011-03-17
Midas2	A5		Mycobacterium smegmatis MC(2)-155	51215	61	2014	SIPHO	2015-02-18
MikeLiesIn	C1		Mycobacterium smegmatis MC(2)-155	155916	64.7	2014	MYO	2015-01-10
MilleniumForce	F1		Mycobacterium smegmatis MC(2)-155	58106	61.8	2012	SIPHO	2013-06-13
Millski	A4		Mycobacterium smegmatis MC(2)-155	51374	63.9	2012	SIPHO	2013-04-16
Milly	K2	KP027206	Mycobacterium smegmatis MC(2)-155	58211	68.3	2013	SIPHO	2013-10-29
Mindy	E	KR080204	Mycobacterium smegmatis MC(2)-155	75796	63	2014	SIPHO	2015-01-19
Minerva	J	KM101123	Mycobacterium smegmatis MC(2)-155	109871	60.7	2012	SIPHO	2013-06-05
MinionDave	F1		Mycobacterium smegmatis MC(2)-155	58027	61.5	2013	SIPHO	2015-01-21
Minnie	F1		Mycobacterium smegmatis MC(2)-155	59268	61.5	2013		2013-12-09
Misomonster	A3		Mycobacterium smegmatis MC(2)-155	48504	64.3	2011	SIPHO	2012-04-17
MISSy	E		Mycobacterium smegmatis MC(2)-155	75808	63.1	2014	SIPHO	2015-01-23
MisterCuddles	F1		Mycobacterium smegmatis MC(2)-155	57754	61.4	2012	SIPHO	2013-10-10
MitKao	B1		Mycobacterium smegmatis MC(2)-155	68493	66.5	2010	SIPHO	2011-05-27
MkaliMitinis3	L2	KU234099	Mycobacterium smegmatis MC(2)-155	75844	58.9	2011	SIPHO	2012-06-21
Momo	C1	KR080196	Mycobacterium smegmatis MC(2)-155	154553	64.7	2014	SIPHO	2015-01-09
MoMoMixon	C1	JN699626	Mycobacterium smegmatis MC(2)-155	154573	64.8	2010	MYO	2011-02-24
MooMoo	Singleton		Mycobacterium smegmatis MC(2)-155	55178	62	2011	SIPHO	2012-12-30
MOOREtheMARYer	G3	KR080202	Mycobacterium smegmatis MC(2)-155	44492	68.6	2014	SIPHO	2015-01-12
Morgushi	B1	JN638753	Mycobacterium smegmatis MC(2)-155	68307	66.4	2009	SIPHO	2011-05-23
Morizzled23	C1		Mycobacterium smegmatis MC(2)-155	155131	64.6	2014	SIPHO	2015-01-09
Morpher26	A4		Mycobacterium smegmatis MC(2)-155	51294	63.7	2011	SIPHO	2012-03-16
Morrow	A4		Mycobacterium smegmatis MC(2)-155	51411	63.8	2014	SIPHO	2015-01-10
Morty	B1		Mycobacterium smegmatis MC(2)-155	68878	66.5	2011	SIPHO	2012-04-10
Mosaic	B1		Mycobacterium smegmatis MC(2)-155	68488	66.5	2011	SIPHO	2013-10-10
Mosby	E	KF493883	Mycobacterium smegmatis MC(2)-155	74533	63.1	2012	SIPHO	2013-04-22
MosMoris	S	KJ538721	Mycobacterium smegmatis MC(2)-155	65243	63.4	2012	SIPHO	2013-01-25
Mozy	F1	JF937102	Mycobacterium smegmatis MC(2)-155	57278	61.1	2007	SIPHO	2011-05-11
MPlant7149	A1		Mycobacterium smegmatis MC(2)-155	51372	63.7	2009	SIPHO	2011-12-23
MRabcd	B1		Mycobacterium smegmatis MC(2)-155	68791	66.5	2011	SIPHO	2013-10-10
MrGordo	A1	JN020140	Mycobacterium smegmatis MC(2)-155	50988	63.8	2010	SIPHO	2011-01-13
Muddy	Singleton	KF024728	Mycobacterium smegmatis MC(2)-155	48228	58.8	2010	SIPHO	2012-06-27
Mufasa	K2	KT591490	Mycobacterium smegmatis MC(2)-155	58065	68.2	2012	MYO	2013-01-29
Mulciber	A11	KU695581	Mycobacterium smegmatis MC(2)-155	52428	63.7	2012	SIPHO	2014-01-06
Mule	A1		Mycobacterium smegmatis MC(2)-155	51468	63.6	2009	SIPHO	2014-08-08
Mundrea	A4		Mycobacterium smegmatis MC(2)-155	51257	64	2011	SIPHO	2012-01-26
Murdoc	B1	JN638752	Mycobacterium smegmatis MC(2)-155	68600	66.4	2009	SIPHO	2011-05-02
Murica	E		Mycobacterium smegmatis MC(2)-155	77053	63	2013	SIPHO	2014-04-11
Murphy	E	KC748971	Mycobacterium smegmatis MC(2)-155	76179	62.9	2011	SIPHO	2012-01-24
Murucutumbu	K1	KM677211	Mycobacterium smegmatis MC(2)-155	60609	66.7	2011	SIPHO	2013-01-29
Museum	A1	JF937103	Mycobacterium smegmatis MC(2)-155	51426	63.6	2005	SIPHO	2011-05-11
Mutaforma13	F1	JN020142	Mycobacterium smegmatis MC(2)-155	57701	61.3	2010	SIPHO	2011-02-22
Myrna	C2	EU826466	Mycobacterium smegmatis MC(2)-155	164602	65.4	2005	MYO	2008-06-16
Myxus	A9	KU716095	Mycobacterium smegmatis MC(2)-155	53425	62.6	2012	SIPHO	2013-08-26
Naca	A5		Mycobacterium smegmatis MC(2)-155	51594	59.8	2013	SIPHO	2014-02-06
Nacho	B1	JX649098	Mycobacterium smegmatis MC(2)-155	69321	66.6	2010	SIPHO	2012-09-25
Nala	E	KF562101	Mycobacterium smegmatis MC(2)-155	75894	63.1	2011	SIPHO	2013-08-05
Nappy	C1	JN699627	Mycobacterium smegmatis MC(2)-155	156646	64.7	2008	MYO	2011-09-20
NelitzaMV	E	KT222941	Mycobacterium smegmatis MC(2)-155	72790	63.1	2011	SIPHO	2012-04-18
Nerujay	A1	KR080201	Mycobacterium smegmatis MC(2)-155	53455	63.7	2014	SIPHO	2015-01-20
Newman	B1	KC691258	Mycobacterium smegmatis MC(2)-155	68598	66.5	2011	SIPHO	2012-01-09
Nhonho	A1	KR997934	Mycobacterium smegmatis MC(2)-155	51355	63.8	2011	SIPHO	2014-04-23
Nicholasp3	L2		Mycobacterium smegmatis MC(2)-155	75822	58.9	2012	SIPHO	2013-02-05
Nicolasphaqe	C1		Mycobacterium smegmatis MC(2)-155	155784	64.7	2014	SIPHO	2015-01-16
Nigel	B4	EU770221	Mycobacterium smegmatis MC(2)-155	69904	68.3	2006	SIPHO	2008-05-28
Nilo	R		Mycobacterium smegmatis MC(2)-155	71752	56	2012	SIPHO	2013-05-07
Norbert	A3		Mycobacterium smegmatis MC(2)-155	50078	64.1	2011	SIPHO	2012-01-28
NorthStar	A4		Mycobacterium smegmatis MC(2)-155	51374	63.9	2014	SIPHO	2015-01-06
NoSleep	E	KT020852	Mycobacterium smegmatis MC(2)-155	74655	63	2012	SIPHO	2013-02-05
Nova	D1	JN699014	Mycobacterium smegmatis MC(2)-155	65108	59.7	2006	SIPHO	2011-09-20
NuevoMundo	C1		Mycobacterium smegmatis MC(2)-155	155943	64.7	2011	MYO	2012-02-09
Numberten	B1	KJ194583	Mycobacterium smegmatis MC(2)-155	68607	66.5	2012		2013-09-06
Nyxis	A4	KF954506	Mycobacterium smegmatis MC(2)-155	51250	63.9	2011	SIPHO	2012-02-29
Oaker	H1	KF986247	Mycobacterium smegmatis MC(2)-155	69099	57.5	2012	SIPHO	2013-02-19
Obama12	A4	KF959563	Mycobacterium smegmatis MC(2)-155	51797	64	2012	SIPHO	2013-02-04
OBUpride	Q	KT246485	Mycobacterium smegmatis MC(2)-155	53790	67.5	2011	SIPHO	2012-04-09
Odin	A2	KF017927	Mycobacterium smegmatis MC(2)-155	52807	62.3	2012	SIPHO	2013-02-15
Ogopogo	F1		Mycobacterium smegmatis MC(2)-155	56867	61.1	2008	SIPHO	2012-03-14
OkiRoe	K5	KJ567042	Mycobacterium smegmatis MC(2)-155	62661	64.9	2013	SIPHO	2013-11-14
Oline	B1	JN192463	Mycobacterium smegmatis MC(2)-155	68720	66.4	2010	SIPHO	2011-01-26
OliverWalter	B1		Mycobacterium smegmatis MC(2)-155	68792	66.5	2012	SIPHO	2013-02-04
Ollie	A3		Mycobacterium smegmatis MC(2)-155	50721	64	2013	SIPHO	2013-12-10
OlympiaSaint	F1		Mycobacterium smegmatis MC(2)-155	58297	61.4	2011	SIPHO	2014-08-08
Omega	J	AY129338	Mycobacterium smegmatis MC(2)-155	110865	61.4	2005	SIPHO	2002-07-05
Omnicron	K5	KM363596	Mycobacterium smegmatis MC(2)-155	61511	64	2013	SIPHO	2013-12-06
Oosterbaan	B1	JF704109	Mycobacterium smegmatis MC(2)-155	68735	66.5	2009	SIPHO	2010-09-24
Optimus	J	JF957059	Mycobacterium smegmatis MC(2)-155	109270	60.8	2010	SIPHO	2011-01-27
OrangeOswald	B3	KR080203	Mycobacterium smegmatis MC(2)-155	68674	67.5	2014	SIPHO	2014-11-18
Orion	B1	DQ398046	Mycobacterium smegmatis MC(2)-155	68427	66.5	2004	SIPHO	2006-02-07
OrionPax	E		Mycobacterium smegmatis MC(2)-155	75101	63	2013	SIPHO	2014-03-19
Oscar	K1		Mycobacterium smegmatis MC(2)-155	62437	68.8	2014		2015-03-19
OSmaximus	B1	JN006064	Mycobacterium smegmatis MC(2)-155	69118	66.3	2010	SIPHO	2011-01-10
Ovechkin	F1	KR824843	Mycobacterium smegmatis MC(2)-155	58338	62	2010	SIPHO	2012-06-25
OwlsT2W	F1		Mycobacterium smegmatis MC(2)-155	56515	61.2	2014	SIPHO	2015-01-18
P28Green	A3		Mycobacterium smegmatis MC(2)-155	50886	64	2013	SIPHO	2014-01-09
Pacc40	F1	FJ174692	Mycobacterium smegmatis MC(2)-155	58554	61.3	2004	SIPHO	2008-09-02
PacerPaul	A1		Mycobacterium smegmatis MC(2)-155	52732	63.6	2014	SIPHO	2015-02-07
PackMan	A9	JF704110	Mycobacterium smegmatis MC(2)-155	51339	62.6	2008	SIPHO	2011-03-17
Palestino	A4		Mycobacterium smegmatis MC(2)-155	51369	63.9	2013	SIPHO	2014-04-07
Panamaxus	A3		Mycobacterium smegmatis MC(2)-155	50080	64.1	2014	SIPHO	2015-01-14
Panchino	N		Mycobacterium smegmatis MC(2)-155	43516	65.9	2014	SIPHO	2015-01-10
Papez	A1	KX369586	Mycobacterium smegmatis MC(2)-155	52501	63.8	2011	SIPHO	2013-03-22
Papyrus	R	KF416342	Mycobacterium smegmatis MC(2)-155	70657	56	2010	SIPHO	2012-07-06
Pari	A1	KT438500	Mycobacterium smegmatis MC(2)-155	50614	63.5	2010	SIPHO	2011-03-21
Patience	U	JN412589	Mycobacterium smegmatis MC(2)-155	70506	50.3	2009	SIPHO	2011-03-04
PattyP	A1	KC661273	Mycobacterium smegmatis MC(2)-155	52057	63.6	2011	SIPHO	2012-01-09
PBI1	D1	DQ398047	Mycobacterium smegmatis MC(2)-155	64494	59.8	2003	SIPHO	2006-02-07
Peaches	A4	GQ303263	Mycobacterium smegmatis MC(2)-155	51376	63.9	2008	SIPHO	2009-06-23
PegLeg	M1	KC900379	Mycobacterium smegmatis MC(2)-155	80955	61.5	2011	SIPHO	2013-02-14
Penny1	A3		Mycobacterium smegmatis MC(2)-155	50884	64	2014	SIPHO	2015-02-06
Pepe	A1	KT818595	Mycobacterium smegmatis MC(2)-155	50515	64	2011	SIPHO	2012-03-29
Perseus	A1	JN572689	Mycobacterium smegmatis MC(2)-155	53142	63.7	2010	SIPHO	2011-03-01
PeterPeter	A4		Mycobacterium smegmatis MC(2)-155	51366	63.9	2014	SIPHO	2015-01-18
Petp2012	A1		Mycobacterium smegmatis MC(2)-155	51703	63.7	2012	SIPHO	2013-06-13
Petruchio	A1		Mycobacterium smegmatis MC(2)-155	49531	63.8	2011	SIPHO	2014-07-29
PG1	B1	AF547430	Mycobacterium smegmatis MC(2)-155	68999	66.5	2002	SIPHO	2002-09-18
Ph8s	A2		Mycobacterium smegmatis MC(2)-155	52874	62.6	2014	SIPHO	2015-02-16
Phabba	C2		Mycobacterium smegmatis MC(2)-155	164254	65.2	2014	MYO	2015-02-18
Phacado	A4		Mycobacterium smegmatis MC(2)-155	51373	63.9	2013	SIPHO	2014-04-07
Phaedrus	B3	EU816589	Mycobacterium smegmatis MC(2)-155	68090	67.6	2004	SIPHO	2008-06-11
Phaja	E		Mycobacterium smegmatis MC(2)-155	75685	62.9	2014	SIPHO	2015-01-14
Phamished	B1	KR816508	Mycobacterium smegmatis MC(2)-155	68515	66.5	2014	SIPHO	2015-01-06
Phantastic	A3	KJ510415	Mycobacterium smegmatis MC(2)-155	50101	63.8	2012	SIPHO	2013-01-19
Pharsalus	E		Mycobacterium smegmatis MC(2)-155	75779	63	2012	SIPHO	2014-01-06
PhatBacter	E	KF562102	Mycobacterium smegmatis MC(2)-155	76217	63	2011	SIPHO	2013-05-13
Phatcats2014	B1	KX369585	Mycobacterium smegmatis MC(2)-155	69000	66.5	2013	SIPHO	2015-02-10
Phatniss	F1	KT279576	Mycobacterium smegmatis MC(2)-155	57293	61.3	2013	SIPHO	2014-02-21
Phaux	E	KC748969	Mycobacterium smegmatis MC(2)-155	76479	62.9	2010	SIPHO	2011-04-28
Phayonce	P	KR080195	Mycobacterium smegmatis MC(2)-155	49203	66.7	2014	SIPHO	2015-01-07
Phelemich	B5	KF416341	Mycobacterium smegmatis MC(2)-155	70115	68.3	2009	SIPHO	2013-05-14
Phighter1804	A4		Mycobacterium smegmatis MC(2)-155	51470	64	2011	SIPHO	2012-03-13
Phineas	P		Mycobacterium smegmatis MC(2)-155	47229	67.2	2011	SIPHO	2012-01-28
Phipps	B1	JF704102	Mycobacterium smegmatis MC(2)-155	68293	66.5	2009	SIPHO	2011-03-17
Phlei	A13	KT206225	Mycobacterium phlei str.	50414	60.1	1958	SIPHO	2015-02-02
Phlorence	A5		Mycobacterium smegmatis MC(2)-155	50403	60.9	2012	SIPHO	2013-10-28
Phlyer	B3	FJ641182	Mycobacterium smegmatis MC(2)-155	69378	67.5	2007	SIPHO	2009-01-15
Phoxy	A3	KP017310	Mycobacterium smegmatis MC(2)-155	49267	64.2	2012	SIPHO	2013-02-05
Phrann	N	KU935731	Mycobacterium smegmatis MC(2)-155	44872	66.3	2014	SIPHO	2015-02-07
Phreak	G1	KT347314	Mycobacterium smegmatis MC(2)-155	41901	66.6	2012	SIPHO	2014-01-23
PhrostyMug	A1	KF279415	Mycobacterium smegmatis MC(2)-155	53636	63.7	2009	SIPHO	2012-04-17
Phrux	E	KC661277	Mycobacterium smegmatis MC(2)-155	74711	63.1	2011	SIPHO	2012-02-29
Pier	C1		Mycobacterium smegmatis MC(2)-155	156471	64.7	2012	SIPHO	2013-01-22
Pinto	A1	JX649097	Mycobacterium smegmatis MC(2)-155	50610	63.5	2007	SIPHO	2013-04-16
Pio	C1	KJ690250	Mycobacterium smegmatis MC(2)-155	156758	64.8	2005	MYO	2011-09-20
Pioneer	A9	JN699013	Mycobacterium smegmatis MC(2)-155	53219	62.6	2014	SIPHO	2015-01-20
Pipcraft	A4	KT285706	Mycobacterium smegmatis MC(2)-155	51376	63.9	2013	SIPHO	2014-02-27
Pipefish	B3	DQ398049	Mycobacterium smegmatis MC(2)-155	69059	67.3	2003	SIPHO	2006-02-07
Pippin	A1		Mycobacterium smegmatis MC(2)-155	52034	63.8	2014	SIPHO	2015-03-19
Pippy	F1		Mycobacterium smegmatis MC(2)-155	56663	61.5	2012	SIPHO	2013-06-26
Pipsqueak	B1	KP027208	Mycobacterium smegmatis MC(2)-155	68328	66.5	2011	SIPHO	2012-10-12
Pipsqueaks	N		Mycobacterium smegmatis MC(2)-155	43679	66.3	2014	SIPHO	2015-01-11
Piro94	A2	KM197169	Mycobacterium smegmatis MC(2)-155	52647	63.4	2013	SIPHO	2013-12-10
Pixie	K3	JF937104	Mycobacterium smegmatis MC(2)-155	61147	67.3	2008	SIPHO	2011-05-11
Pleione	C1	JN624850	Mycobacterium smegmatis MC(2)-155	155586	64.7	2010	MYO	2011-02-24
PLot	D1	DQ398051	Mycobacterium smegmatis MC(2)-155	64787	59.8	2003	SIPHO	2006-02-07
PMC	F1	DQ398050	Mycobacterium smegmatis MC(2)-155	56692	61.4	2004	SIPHO	2006-02-07
Pocahontas	A3		Mycobacterium smegmatis MC(2)-155	50077	64	2013	SIPHO	2014-01-09
Polka14	F1		Mycobacterium smegmatis MC(2)-155	58758	61.4	2014	SIPHO	2015-01-27
Popcicle	A3		Mycobacterium smegmatis MC(2)-155	50075	64.1	2011	SIPHO	2013-01-25
Pops	B1	KR997967	Mycobacterium smegmatis MC(2)-155	68367	66.6	2008	SIPHO	2014-04-23
PopTart	F1	KT281792	Mycobacterium smegmatis MC(2)-155	55094	61.6	.	.	.
Porky	E	EU816588	Mycobacterium smegmatis MC(2)-155	76312	63.5	2005	SIPHO	2008-06-11
PotatoSplit	A3		Mycobacterium smegmatis MC(2)-155	50886	64	2012	SIPHO	2013-06-12
Potter	B1	KU867907	Mycobacterium smegmatis MC(2)-155	68327	66.5	2014	SIPHO	2014-12-19
Pound	J		Mycobacterium smegmatis MC(2)-155	109901	60.9	2014	SIPHO	2015-01-28
Power	A2	KM463009	Mycobacterium smegmatis MC(2)-155	53395	63.5	2013	SIPHO	2014-02-28
Predator	H1	EU770222	Mycobacterium smegmatis MC(2)-155	70110	56.4	2002	SIPHO	2008-05-28
ProfessorX	B1		Mycobacterium smegmatis MC(2)-155	68086	66.5	2014	SIPHO	2015-02-10
Puhltonio	B1	GQ303264	Mycobacterium smegmatis MC(2)-155	68323	66.4	2008	SIPHO	2009-06-23
Pukovnik	A2	EU744250	Mycobacterium smegmatis MC(2)-155	52892	63.3	2005	SIPHO	2008-05-22
Pumpkin	E	GQ303265	Mycobacterium smegmatis MC(2)-155	74491	63	2008	SIPHO	2009-06-23
Purky	P		Mycobacterium smegmatis MC(2)-155	50513	66.4	2013	SIPHO	2014-01-31
PurpleHaze	A3		Mycobacterium smegmatis MC(2)-155	48596	64	2012	SIPHO	2013-06-26
QBert	C1		Mycobacterium smegmatis MC(2)-155	153772	64.8	2012	MYO	2013-01-28
Quico	F1	KR997968	Mycobacterium smegmatis MC(2)-155	58671	61.7	2011	SIPHO	2014-04-23
QuinnKiro	A3	KM592966	Mycobacterium smegmatis MC(2)-155	50066	64	2013	SIPHO	2014-01-13
Qyrzula	B2	DQ398048	Mycobacterium smegmatis MC(2)-155	67188	68.9	2003	SIPHO	2006-02-07
Rakim	E	JN006062	Mycobacterium smegmatis MC(2)-155	75706	62.9	2008	SIPHO	2011-02-03
Ramsey	F1	FJ174693	Mycobacterium smegmatis MC(2)-155	58578	61.2	2006	SIPHO	2008-09-02
Rebeuca	A10	JX411619	Mycobacterium smegmatis MC(2)-155	51235	65.1	2011	SIPHO	2012-02-23
Redi	N	JN624851	Mycobacterium smegmatis MC(2)-155	42594	66.1	2009	SIPHO	2011-04-28
Redno2	J	KF114875	Mycobacterium smegmatis MC(2)-155	108297	60.9	2011	SIPHO	2012-02-21
RedRock	A2	GU339467	Mycobacterium smegmatis MC(2)-155	53332	64.5	2005	SIPHO	2009-12-18
Reprobate	B5	KF024727	Mycobacterium smegmatis MC(2)-155	70120	68.3	2010	SIPHO	2012-06-27
Rey	M2	JF937105	Mycobacterium smegmatis MC(2)-155	83724	60.9	2008	SIPHO	2011-05-11
RhynO	A10	KJ156985	Mycobacterium smegmatis MC(2)-155	46739	65.3	2012	SIPHO	2013-02-12
RidgeCB	A1	JN398369	Mycobacterium smegmatis MC(2)-155	50844	64	2010	SIPHO	2011-03-03
Rimmer	E		Mycobacterium smegmatis MC(2)-155	75660	63	2014		2015-03-16
Ringer	A1		Mycobacterium smegmatis MC(2)-155	52018	63.6	2011	SIPHO	2012-03-12
RiverMonster	E		Mycobacterium smegmatis MC(2)-155	75565	63.1	2010	SIPHO	2012-03-16
Rizal	C1	EU826467	Mycobacterium smegmatis MC(2)-155	153894	64.7	2004	MYO	2008-06-16
Roary	A8		Mycobacterium smegmatis MC(2)-155	52521	61.4	2014	SIPHO	2015-01-12
Rockstar	A3	JF704111	Mycobacterium smegmatis MC(2)-155	47780	64.3	2009	SIPHO	2010-10-15
RockyHorror	F1	JF704117	Mycobacterium smegmatis MC(2)-155	56719	61.1	2009	SIPHO	2011-03-17
Romney	A4	KU867906	Mycobacterium smegmatis MC(2)-155	51370	63.9	2014	SIPHO	2015-02-17
RonRayGun	T	KM591905	Mycobacterium smegmatis MC(2)-155	42596	66.1	2012	SIPHO	2013-02-04
Roscoe	B1		Mycobacterium smegmatis MC(2)-155	68603	66.5	2013		2014-01-23
Rosebush	B2	AY129334	Mycobacterium smegmatis MC(2)-155	67480	68.9	2001	SIPHO	2002-07-05
Ruby	F1		Mycobacterium smegmatis MC(2)-155	57726	61.4	2010	SIPHO	2013-10-10
Rufus	A1	KT259047	Mycobacterium smegmatis MC(2)-155	52357	63.9	2011	SIPHO	2013-10-10
Rumpelstiltskin	L2	JN680858	Mycobacterium smegmatis MC(2)-155	69279	58.9	2009	SIPHO	2011-06-01
Ruotula	A1		Mycobacterium smegmatis MC(2)-155	52601	63.4	2012		2013-09-06
Rutherferd	A1		Mycobacterium smegmatis MC(2)-155	52364	63.7	2011	SIPHO	2012-04-18
Saal	F1	KJ025956	Mycobacterium smegmatis MC(2)-155	57775	61.3	2011	SIPHO	2012-04-18
Sabertooth	A4	JX307703	Mycobacterium smegmatis MC(2)-155	51377	63.9	2011	SIPHO	2012-01-27
Sabia	A3		Mycobacterium smegmatis MC(2)-155	50855	64	2012	SIPHO	2014-01-06
Sabinator	A3		Mycobacterium smegmatis MC(2)-155	50883	64	2009	SIPHO	2014-08-04
Saintus	A8	JN831654	Mycobacterium smegmatis MC(2)-155	49228	61.2	2010	SIPHO	2011-03-10
SamScheppers	K4		Mycobacterium smegmatis MC(2)-155	58351	67.6	2013	SIPHO	2014-02-27
SamuelLPlaqson	K1		Mycobacterium smegmatis MC(2)-155	60526	66.2	2014	SIPHO	2014-12-19
SarFire	A1	KF024726	Mycobacterium smegmatis MC(2)-155	53701	63.8	2009	SIPHO	2012-06-22
Sassay	E		Mycobacterium smegmatis MC(2)-155	73495	63	2014	SIPHO	2015-01-23
SassyB	F1		Mycobacterium smegmatis MC(2)-155	55094	61.6	2012		2015-03-19
Sbash	I2	KP027201	Mycobacterium smegmatis MC(2)-155	55832	65.6	2013		2014-05-15
Scarlett	K1		Mycobacterium smegmatis MC(2)-155	62306	68.7	2014	SIPHO	2015-02-04
Scoot17C	B1	GU247134	Mycobacterium smegmatis MC(2)-155	68432	66.5	2007	SIPHO	2009-12-01
Scorpia	A5		Mycobacterium smegmatis MC(2)-155	50693	59.7	2014	SIPHO	2014-12-22
ScottMcG	C1	EU826469	Mycobacterium smegmatis MC(2)-155	154017	64.8	2003	MYO	2008-06-16
Scowl	A1		Mycobacterium smegmatis MC(2)-155	51690	63.8	2011	SIPHO	2012-04-18
SDcharge11	B1	KC661274	Mycobacterium smegmatis MC(2)-155	67702	66.5	2011	SIPHO	2012-02-26
Seabiscuit	A1	KJ194585	Mycobacterium smegmatis MC(2)-155	51781	63.7	2012	SIPHO	2013-09-16
Sebata	C1	JN204348	Mycobacterium smegmatis MC(2)-155	155286	64.8	2008	MYO	2011-07-01
SemperFi	A2		Mycobacterium smegmatis MC(2)-155	53235	63.4	2012	SIPHO	2013-01-07
Send513	R	JF704112	Mycobacterium smegmatis MC(2)-155	71547	56	2009	SIPHO	2011-03-17
Serendipity	B1	JN006063	Mycobacterium smegmatis MC(2)-155	68804	66.5	2010	SIPHO	2011-01-10
Serenity	A2	KT381276	Mycobacterium smegmatis MC(2)-155	52088	62.6	2012	SIPHO	2013-01-10
Serpentine	B1	JX649096	Mycobacterium smegmatis MC(2)-155	68884	66.5	2010	SIPHO	2012-09-25
Severus	A10	KC661279	Mycobacterium smegmatis MC(2)-155	49894	64.4	2011	SIPHO	2012-01-10
SG4	F1	JN699012	Mycobacterium smegmatis MC(2)-155	59016	61.9	2005	SIPHO	2011-09-20
Shaka	A4	JF792674	Mycobacterium smegmatis MC(2)-155	51369	63.9	2008	SIPHO	2011-02-01
Shauna1	F1	JN020141	Mycobacterium smegmatis MC(2)-155	59315	61.7	2010	SIPHO	2011-03-01
ShedlockHolmes	K3	KR080206	Mycobacterium smegmatis MC(2)-155	61081	67.3	2014	SIPHO	2015-01-07
Sheen	A7	KP273225	Mycobacterium smegmatis MC(2)-155	52927	63.4	2011	SIPHO	2012-03-23
SheldonCooper	A4		Mycobacterium smegmatis MC(2)-155	51809	63.9	2014	SIPHO	2015-02-17
ShiLan	F1	JN020143	Mycobacterium smegmatis MC(2)-155	59794	61.4	2009	SIPHO	2011-03-09
Shipwreck	P	KU985090	Mycobacterium smegmatis MC(2)-155	48670	66.9	2012	SIPHO	2013-02-12
ShiVal	B1	KC576784	Mycobacterium smegmatis MC(2)-155	68355	66.5	2011	SIPHO	2012-01-31
Shrimp	C1	KF024734	Mycobacterium smegmatis MC(2)-155	155714	64.7	2011	MYO	2012-01-31
Sigman	B1	KP027209	Mycobacterium smegmatis MC(2)-155	68311	66.5	2011		2013-11-13
Simpliphy	E		Mycobacterium smegmatis MC(2)-155	75366	63	2012	SIPHO	2013-05-23
SirDuracell	E	JF937106	Mycobacterium smegmatis MC(2)-155	75973	62.9	2008	SIPHO	2011-05-11
SirHarley	D1	JF937107	Mycobacterium smegmatis MC(2)-155	64791	59.6	2007	SIPHO	2011-05-11
SiSi	F1	KC661278	Mycobacterium smegmatis MC(2)-155	56279	61.5	2011	SIPHO	2012-02-23
SkinnyPete	N		Mycobacterium smegmatis MC(2)-155	43478	66.4	2012	SIPHO	2013-02-15
Skipitt	A4		Mycobacterium smegmatis MC(2)-155	51365	63.9	2014	SIPHO	2015-01-06
SkiPole	A1	GU247132	Mycobacterium smegmatis MC(2)-155	53137	63.6	2005	SIPHO	2009-11-24
Slarp	K4	KT361920	Mycobacterium smegmatis MC(2)-155	57256	68	2011	SIPHO	2013-05-22
Smairt	A1		Mycobacterium smegmatis MC(2)-155	54655	63.6	2011	SIPHO	2014-07-30
SmallFry	C1		Mycobacterium smegmatis MC(2)-155	155433	64.7	2012	MYO	2013-01-24
Smeadley	A8	KT184694	Mycobacterium smegmatis MC(2)-155	52392	61.4	2011	SIPHO	2012-01-29
Smeagol	A1		Mycobacterium smegmatis MC(2)-155	53134	63.7	2013		2014-03-19
Snape	A11		Mycobacterium smegmatis MC(2)-155	52138	63.7	2014		2015-03-19
Sneeze	G1		Mycobacterium smegmatis MC(2)-155	42429	66.5	2014	SIPHO	2014-07-10
Snenia	L3	KT281794	Mycobacterium smegmatis MC(2)-155	75626	59.2	2014	SIPHO	2015-03-19
SoilDragon	A3		Mycobacterium smegmatis MC(2)-155	50293	64	2014		2015-03-16
Solon	A1	EU826470	Mycobacterium smegmatis MC(2)-155	49487	63.8	2006	SIPHO	2008-06-16
Sophia	B1		Mycobacterium smegmatis MC(2)-155	68306	66.5	2012	SIPHO	2013-06-13
Soto	B1	KJ174157	Mycobacterium smegmatis MC(2)-155	67744	66.6	2012	SIPHO	2013-02-05
Sotrice96	E		Mycobacterium smegmatis MC(2)-155	76299	63.1	2014	SIPHO	2015-01-09
Sparkdehlily	F1	KT895280	Mycobacterium smegmatis MC(2)-155	56275	61.2	2014	SIPHO	2015-01-09
Sparky	Singleton	KM083128	Mycobacterium smegmatis MC(2)-155	63334	65.2	2009	SIPHO	2011-08-25
Spartacus	F1	JQ300538	Mycobacterium smegmatis MC(2)-155	61164	61.7	2009	SIPHO	2011-03-22
Spartan300	B1		Mycobacterium smegmatis MC(2)-155	68568	66.5	2010	SIPHO	2011-02-28
Specks	C1		Mycobacterium smegmatis MC(2)-155	156374	64.7	2014	MYO	2015-01-13
Spike509	A3	KP017311	Mycobacterium smegmatis MC(2)-155	50989	64.1	2012	SIPHO	2013-02-05
Spoonbill	F1		Mycobacterium smegmatis MC(2)-155	55735	61.3	2010	SIPHO	2012-03-12
Sprinklers	C1		Mycobacterium smegmatis MC(2)-155	156060	64.7	2014	MYO	2015-02-09
Spud	C1	EU826468	Mycobacterium smegmatis MC(2)-155	154906	64.8	2004	MYO	2008-06-16
Squid	B1	KT599441	Mycobacterium smegmatis MC(2)-155	68596	66.5	2012	SIPHO	2013-02-12
Squirty	F3	KM101124	Mycobacterium smegmatis MC(2)-155	60285	62.4	2012	SIPHO	2013-01-30
Stark	E		Mycobacterium smegmatis MC(2)-155	74731	63	2012	SIPHO	2013-02-06
Stinger	B4	JN699011	Mycobacterium smegmatis MC(2)-155	69641	68.6	2006	SIPHO	2011-02-17
Struggle	B1		Mycobacterium smegmatis MC(2)-155	68669	66.4	2014		2015-03-19
Suffolk	B1	KF713485	Mycobacterium smegmatis MC(2)-155	68262	66.6	2010	SIPHO	2011-01-27
Sulley	K1		Mycobacterium smegmatis MC(2)-155	59873	66.4	2013	SIPHO	2013-10-08
SuperAwesome	A6		Mycobacterium smegmatis MC(2)-155	52686	61.6	2013	SIPHO	2013-11-08
SuperGrey	F1		Mycobacterium smegmatis MC(2)-155	59346	61.7	2013	SIPHO	2013-12-20
SweetiePie	A2	KM591906	Mycobacterium smegmatis MC(2)-155	53184	63.5	2013	SIPHO	2014-02-04
Swirley	A5	KM101118	Mycobacterium smegmatis MC(2)-155	49717	61	2013	SIPHO	2013-08-19
Swish	B1	KJ194579	Mycobacterium smegmatis MC(2)-155	68735	66.5	2012	SIPHO	2013-03-07
Switzer	A1	JF937108	Mycobacterium smegmatis MC(2)-155	52298	63.8	2005	SIPHO	2011-05-11
TA17A	B2	KF024722	Mycobacterium smegmatis MC(2)-155	67324	69	2009	SIPHO	2012-04-09
Taj	F1	JX121091	Mycobacterium smegmatis MC(2)-155	58550	61.9	2009	SIPHO	2011-03-04
TallGrassMM	B1	JN699010	Mycobacterium smegmatis MC(2)-155	68133	66.5	2009	SIPHO	2011-09-11
Taquito	K4		Mycobacterium smegmatis MC(2)-155	58390	67.5	2011	SIPHO	2014-02-26
Target	A1		Mycobacterium smegmatis MC(2)-155	49097	63.6	2010	SIPHO	2011-06-02
Tasp14	A1	KT326768	Mycobacterium smegmatis MC(2)-155	51409	63.9	2014	SIPHO	2015-01-15
Taurus	A3	KP027202	Mycobacterium smegmatis MC(2)-155	50877	64	2012	SIPHO	2013-05-08
Teardrop	C1		Mycobacterium smegmatis MC(2)-155	155389	64.7	2013	MYO	2014-02-18
TeardropMSU	E	KU865303	Mycobacterium smegmatis MC(2)-155	74896	63	2013	SIPHO	2014-01-22
Terminus	E		Mycobacterium smegmatis MC(2)-155	76169	63.1	2014	SIPHO	2015-02-16
Texage	A3	KT326767	Mycobacterium smegmatis MC(2)-155	50081	64	2014	SIPHO	2015-01-19
Thanksgivukkah	A4		Mycobacterium smegmatis MC(2)-155	51370	63.9	2013	SIPHO	2014-04-07
Theia	A5	KT438501	Mycobacterium smegmatis MC(2)-155	51543	60.8	2009	SIPHO	2011-03-23
TheloniousMonk	A1	KT363731	Mycobacterium smegmatis MC(2)-155	52055	63.6	2014	SIPHO	2014-12-19
Thibault	J	JN201525	Mycobacterium smegmatis MC(2)-155	106327	60.8	2010	SIPHO	2011-01-26
Thor	A1	KP027204	Mycobacterium smegmatis MC(2)-155	53058	63.7	2010	SIPHO	2012-04-09
Thora	B1	JF957056	Mycobacterium smegmatis MC(2)-155	68839	66.5	2010	SIPHO	2011-03-02
ThreeOh3D2	B1	JN699009	Mycobacterium smegmatis MC(2)-155	68992	66.5	2006	SIPHO	2011-09-20
Tiffany	A3	KM101119	Mycobacterium smegmatis MC(2)-155	50768	64	2013	SIPHO	2013-12-17
Tiger	A5	JQ684677	Mycobacterium smegmatis MC(2)-155	50332	60.7	2009	SIPHO	2011-08-29
Timshel	A7	JF957060	Mycobacterium smegmatis MC(2)-155	53278	63.1	2010	SIPHO	2011-04-27
TinaFeyge	A4		Mycobacterium smegmatis MC(2)-155	51367	63.9	2011	SIPHO	2012-03-06
TinyTim	C1		Mycobacterium smegmatis MC(2)-155	153817	64.8	2010	MYO	2011-12-20
TiroTheta9	A4	JN561150	Mycobacterium smegmatis MC(2)-155	51367	63.9	2009	SIPHO	2011-03-18
TM4	K2	AF068845	Mycobacterium smegmatis MC(2)-155	52797	68.1	1984	SIPHO	1998-05-29
TNguyen7	A3		Mycobacterium smegmatis MC(2)-155	50413	63.8	2014	SIPHO	2015-01-11
Todacoro	A3		Mycobacterium smegmatis MC(2)-155	50066	64	2014		2015-03-19
Tonenili	C1		Mycobacterium smegmatis MC(2)-155	160985	64.1	2014	MYO	2015-02-09
ToneTone	A6	KX375815	Mycobacterium smegmatis MC(2)-155	52044	61.5	2014	SIPHO	2014-12-22
Tortoise16	C1		Mycobacterium smegmatis MC(2)-155	154584	64.8	2013	MYO	2013-12-11
Toto	E	JN006061	Mycobacterium smegmatis MC(2)-155	75933	63	2008	SIPHO	2011-01-31
Treddle	A1	KP027203	Mycobacterium smegmatis MC(2)-155	53008	63.9	2012	SIPHO	2013-05-08
Tres	B2	KT365402	Mycobacterium smegmatis MC(2)-155	67349	68.9	2014	SIPHO	2014-12-19
Trike	A10	KM101120	Mycobacterium smegmatis MC(2)-155	44716	64.5	2009	SIPHO	2013-01-18
Tripl3t	A1		Mycobacterium smegmatis MC(2)-155	53565	63.7	2013	SIPHO	2014-02-27
Trixie	A2	JN408461	Mycobacterium smegmatis MC(2)-155	53526	64.5	2009	SIPHO	2011-03-23
Troll4	D1	FJ168662	Mycobacterium smegmatis MC(2)-155	64618	59.6	2004	SIPHO	2008-08-27
Trouble	A1	KF024724	Mycobacterium smegmatis MC(2)-155	52102	63.6	2008	SIPHO	2012-02-17
Trypo	B1		Mycobacterium smegmatis MC(2)-155	68798	66.4	2012	SIPHO	2013-06-04
Tuco	E		Mycobacterium smegmatis MC(2)-155	76944	63	2013	SIPHO	2014-01-03
Turbido	A2	JN408460	Mycobacterium smegmatis MC(2)-155	53169	63.3	2009	SIPHO	2011-05-17
Turj99	A1	KT388014	Mycobacterium smegmatis MC(2)-155	51161	63.7	2010	SIPHO	2013-10-10
Tweety	F1	EF536069	Mycobacterium smegmatis MC(2)-155	58692	61.7	2004	SIPHO	2007-04-03
Twister	A10	JQ512844	Mycobacterium smegmatis MC(2)-155	51094	65	2010	SIPHO	2011-03-22
TygerBlood	A4		Mycobacterium smegmatis MC(2)-155	51373	63.9	2011	SIPHO	2012-01-28
Tyke	C1		Mycobacterium smegmatis MC(2)-155	156679	64.7	2009	MYO	2011-10-27
U2	A1	AY500152	Mycobacterium smegmatis MC(2)-155	51277	63.7	2003	SIPHO	2003-12-11
Ukulele	E	KT373978	Mycobacterium smegmatis MC(2)-155	75114	63	2011	SIPHO	2012-01-31
UncleHowie	B1	GQ303266	Mycobacterium smegmatis MC(2)-155	68016	66.5	2008	SIPHO	2009-06-23
UnionJack	A5	KT004677	Mycobacterium smegmatis MC(2)-155	49158	60	2012	SIPHO	2013-01-10
Updawg	A2		Mycobacterium smegmatis MC(2)-155	53043	63.5	2012	SIPHO	2014-05-12
UPIE	L1	JF704113	Mycobacterium smegmatis MC(2)-155	73784	58.8	2009	SIPHO	2011-03-17
Urkel	K1		Mycobacterium smegmatis MC(2)-155	60526	66.2	2014	SIPHO	2015-02-04
Validus	K1	KF713486	Mycobacterium smegmatis MC(2)-155	62466	68.4	2012	SIPHO	2013-02-04
Velveteen	F1	KF017004	Mycobacterium smegmatis MC(2)-155	54314	61.5	2012	SIPHO	2013-01-09
Veracruz	A3		Mycobacterium smegmatis MC(2)-155	50062	64	2011	SIPHO	2012-04-10
Vincenzo	B4	KR080194	Mycobacterium smegmatis MC(2)-155	72139	68.9	2014	SIPHO	2015-01-06
Violet	A1	JN687951	Mycobacterium smegmatis MC(2)-155	52481	63.8	2010	SIPHO	2011-01-28
Vista	B1	JN699008	Mycobacterium smegmatis MC(2)-155	68494	66.5	2006	SIPHO	2011-09-20
Vivaldi	B1	KM347890	Mycobacterium smegmatis MC(2)-155	68873	66.4	2013	SIPHO	2014-01-21
Vix	A3	JF704114	Mycobacterium smegmatis MC(2)-155	50963	64	2009	SIPHO	2011-03-17
VohminGhazi	A6	KM401838	Mycobacterium smegmatis MC(2)-155	52155	61.5	2013	SIPHO	2014-01-08
Vortex	B1	JF704103	Mycobacterium smegmatis MC(2)-155	68346	66.5	2009	SIPHO	2011-03-17
Wallhey	B1		Mycobacterium smegmatis MC(2)-155	68821	66.4	2014		2015-03-16
Wally	C1	JN699625	Mycobacterium smegmatis MC(2)-155	155299	64.7	2010	MYO	2011-01-29
WalterMcMickey	A10		Mycobacterium smegmatis MC(2)-155	51094	65	2014	SIPHO	2015-02-09
Wanda	J	KF006818	Mycobacterium smegmatis MC(2)-155	109960	60.8	2011	SIPHO	2012-02-24
Wander	A4		Mycobacterium smegmatis MC(2)-155	51366	63.9	2011	SIPHO	2013-06-27
Waterdiva	B1		Mycobacterium smegmatis MC(2)-155	68866	66.5	2012	SIPHO	2013-06-13
Wee	F1	HQ728524	Mycobacterium smegmatis MC(2)-155	59230	61.8	2009	SIPHO	2010-10-22
Weiss13	R	KT591076	Mycobacterium smegmatis MC(2)-155	71436	55.9	2013	SIPHO	2014-01-09
Whabigail7	A2		Mycobacterium smegmatis MC(2)-155	53167	63.3	2011	SIPHO	2012-04-09
Wheeler	A1	KF416340	Mycobacterium smegmatis MC(2)-155	53588	63.3	2010	SIPHO	2013-05-10
Whirlwind	L3	KF024725	Mycobacterium smegmatis MC(2)-155	76050	59.3	2011	SIPHO	2013-04-25
Whouxphf	F1		Mycobacterium smegmatis MC(2)-155	59093	61.1	2014	SIPHO	2015-02-05
Wilbur	A4		Mycobacterium smegmatis MC(2)-155	51370	63.9	2014	SIPHO	2015-01-06
Wildcat	V	DQ398052	Mycobacterium smegmatis MC(2)-155	78296	57.2	2003	SIPHO	2006-02-08
Wile	A4	JN243857	Mycobacterium smegmatis MC(2)-155	51308	63.7	2009	SIPHO	2011-05-18
Wilkins	A1		Mycobacterium smegmatis MC(2)-155	50907	63.9	2014	SIPHO	2015-01-23
Willez	E		Mycobacterium smegmatis MC(2)-155	74576	62.9	2011	SIPHO	2013-08-06
Willis	C1	KJ595575	Mycobacterium smegmatis MC(2)-155	155476	64.7	2013	MYO	2013-11-13
Winky	L2	KC661276	Mycobacterium smegmatis MC(2)-155	76653	58.9	2011	SIPHO	2012-03-21
Xavier	B1		Mycobacterium smegmatis MC(2)-155	68493	66.4	2011	SIPHO	2013-10-10
Xeno	N		Mycobacterium smegmatis MC(2)-155	42395	66.8	2014	SIPHO	2015-01-06
Xerxes	N	KU935726	Mycobacterium smegmatis MC(2)-155	43698	66.3	2011	SIPHO	2012-01-27
XFactor	F1	KT281795	Mycobacterium smegmatis MC(2)-155	55617	61.7	2014	SIPHO	2015-01-30
Yahalom	B3		Mycobacterium smegmatis MC(2)-155	68482	67.4	2009	SIPHO	2010-06-22
Yoshand	B1	JF937109	Mycobacterium smegmatis MC(2)-155	68719	66.5	2008	SIPHO	2011-05-11
Yoshi	F2	JF704115	Mycobacterium smegmatis MC(2)-155	58714	61	2009	SIPHO	2011-03-17
YouGoGlencoco	B1		Mycobacterium smegmatis MC(2)-155	68608	66.4	2012	SIPHO	2013-06-25
Youngblood	E		Mycobacterium smegmatis MC(2)-155	75896	62.9	2014	SIPHO	2015-01-23
YungJamal	O	KJ829260	Mycobacterium smegmatis MC(2)-155	70214	65.3	2012	SIPHO	2013-05-31
Zaka	A6	KF560334	Mycobacterium smegmatis MC(2)-155	52122	61.5	2011	SIPHO	2013-05-13
Zakhe101	O	KT281796	Mycobacterium smegmatis MC(2)-155	69653	65.5	2014	SIPHO	2015-01-29
Zapner	F2	KJ567041	Mycobacterium smegmatis MC(2)-155	55307	61.1	2013	SIPHO	2013-11-13
Zeenon	C1	KT321476	Mycobacterium smegmatis MC(2)-155	155292	64.7	2013	SIPHO	2014-01-09
Zelda	B1		Mycobacterium smegmatis MC(2)-155	68939	66.5	2011	SIPHO	2013-10-18
Zemanar	B4	JF704104	Mycobacterium smegmatis MC(2)-155	71092	68.9	2009	SIPHO	2011-03-17
Zenon	R		Mycobacterium smegmatis MC(2)-155	71726	56	2014	SIPHO	2015-01-18
Zephyr	A1		Mycobacterium smegmatis MC(2)-155	52320	63.9	2011	SIPHO	2013-10-18
Zetzy	A3		Mycobacterium smegmatis MC(2)-155	48229	64	2013	SIPHO	2014-01-29
Zeuska	A1		Mycobacterium smegmatis MC(2)-155	53598	63.7	2013	SIPHO	2013-12-18
ZoeJ	K2	KJ510412	Mycobacterium smegmatis MC(2)-155	57315	68.5	2012	SIPHO	2013-01-17
Zombie	G1		Mycobacterium smegmatis MC(2)-155	41901	66.6	2012	SIPHO	2013-02-07
Zonia	B1	KM363597	Mycobacterium smegmatis MC(2)-155	69271	66.3	2013	SIPHO	2014-01-22
ZygoTaiga	C1	KM881426	Mycobacterium smegmatis MC(2)-155	157204	64.7	2012	MYO	2013-02-12
