# Supplementary material for: Mycobacteriophages as Incubators for Intein Dissemination and Evolution
Source: mBio. 2016 Oct 4;7(5):e01537-16. doi: 10.1128/mBio.01537-16 (PMC5050341; doi:10.1128/mBio.01537-16)
Supplement: Table S2 — All intein-containing mycobacteriophages and their inteins. [file mbo005163016st2.xlsx]

## Sheet: Mycobacteriophages_with_Inteins
Name	Intein Start	Intein End	ORF	ORF Start	ORF End	Protein GenBank Accession #	Protein	Description	Cluster	Host	Nucleotide GenBank Accession #	Genome Length(bp)	GC%	Morphotype	Year Found	Date Finished
ABCat	2579	3571	PBI_ABCAT_8	2303	4966	AGR48848	TerL1	phage terminase, large subunit	E	Mycobacterium smegmatis MC(2)-155	KF188414	76131	63	SIPHO	2011	2012-01-31
Abrogate	38336	37386	gp500	38618	36900	AIT13194	RDF	RDF; recombination directionality factor, putative calcineurin-like metallophosphoesterase	A1	Mycobacterium smegmatis MC(2)-155	KM597531	52530	63.8	SIPHO	2011	2012-02-02
Aeneas	38283	37333	gp53	38565	36847	AFL48067	RDF	recombination directionality factor; putative calcineurin-like metallophosphoesterase	A1	Mycobacterium smegmatis MC(2)-155	JQ809703	53684	63.6	SIPHO	2011	2012-01-24
AlanGrant	3931	4830	gp5	3145	5796	AKF14670	TerL6	phage terminase, large subunit	B4	Mycobacterium smegmatis MC(2)-155	KR080200	72109	68.9	SIPHO	2014	2014-11-17
Alice	1053	2057	gp3	477	2348	AEJ94269	NT	nucleotidyl transferase	C1	Mycobacterium smegmatis MC(2)-155	JF704092	153401	64.7	MYO	2009	2010-07-29
Alice	99902	98826	gp175	100349	97410	AEJ94480	HEL	helicase, unknown function, related to HepA	C1	Mycobacterium smegmatis MC(2)-155	JF704092	153401	64.7	MYO	2009	2010-07-29
Alice	143765	144571	gp239	142901	145924	AEJ94461	Pham3880	terminase-like protein	C1	Mycobacterium smegmatis MC(2)-155	JF704092	153401	64.7	MYO	2009	2010-07-29
Alice	149441	150205	gp247	148880	150664	AEJ94469	HYP	hypothetical protein, unknown function	C1	Mycobacterium smegmatis MC(2)-155	JF704092	153401	64.7	MYO	2009	2010-07-29
Anglerfish	7379	8395	gp11	7049	9664		TerL1	phage terminase, large subunit	A1	Mycobacterium smegmatis MC(2)-155		52379	63.5	SIPHO	2011	2012-02-01
Anglerfish	38543	37593	gp54	38825	37110		RDF	recombination directionality factor; putative calcineurin-like metallophosphoesterase	A1	Mycobacterium smegmatis MC(2)-155		52379	63.5	SIPHO	2011	2012-02-01
Arcanine	37868	36918	gp56	38525	36435		RDF	recombination directionality factor; putative calcineurin-like metallophosphoesterase	A1	Mycobacterium smegmatis MC(2)-155		52273	63.7	SIPHO	2012	2013-06-09
ArcherS7	119274	120266	PBI_ARCHERS7_214	118827	120590	AGM13864	RecB	CRISPR-associated Cas4 RecB-like exonuclease	C1	Mycobacterium smegmatis MC(2)-155	KC748970	156558	64.7	MYO	2011	2012-02-01
ArcherS7	147433	148239	PBI_ARCHERS7_254	146569	149592	AGM13902	Pham3880	terminase-like protein	C1	Mycobacterium smegmatis MC(2)-155	KC748970	156558	64.7	MYO	2011	2012-02-01
Astraea	117836	118828	PBI_ASTRAEA_208	117389	119152	AGM13143	RecB	CRISPR-associated Cas4 RecB-like exonuclease	C1	Mycobacterium smegmatis MC(2)-155	KC691257	154872	64.7	MYO	2011	2012-01-29
Astraea	145741	1465547	PBI_ASTRAEA_249	144877	147900	AGM13182	Pham3880	terminase-like protein	C1	Mycobacterium smegmatis MC(2)-155	KC691257	154872	64.7	MYO	2011	2012-01-29
Athena	3518	4279	ATHENA_6	2696	5236	AER48523	TerL6	phage terminase, large subunit	B3	Mycobacterium smegmatis MC(2)-155	JN699003	69409	67.5	SIPHO	2003	2010-06-10
Ava3	1049	2053	gp3	473	2344	AFL46698	NT	nucleotidyl transferase	C1	Mycobacterium smegmatis MC(2)-155	JQ911768	154466	64.8	MYO	2011	2012-03-04
Ava3	118666	119658	gp213	1767371	1769131	AFL46870	RecB	CRISPR-associated Cas4 RecB-like exonuclease	C1	Mycobacterium smegmatis MC(2)-155	JQ911768	154466	64.8	MYO	2011	2012-03-04
BAKA	2948	3994	gp6	2912	5281	AEK08064	TerL1	phage terminase, large subunit	J	Mycobacterium smegmatis MC(2)-155	JF937090	111688	60.7	SIPHO	2005	2011-05-11
Bangla1971	118238	119230	gp215	117791	119554		RecB	CRISPR-associated Cas4 RecB-like exonuclease	C1	Mycobacterium smegmatis MC(2)-155		154722	64.7	SIPHO	2012	2013-01-25
BeanWater	1032	2030	gp3	456	2321		NT	nucleotidyl transferase	C1	Mycobacterium smegmatis MC(2)-155		154061	64.7	MYO	2012	2013-09-18
BeanWater	35181	35984	gp81	34836	38264		PORT	portal protein	C1	Mycobacterium smegmatis MC(2)-155		154061	64.7	MYO	2012	2013-09-18
Bethlehem	7680	8702	gp10	7260	9971	AAR89731	TerL1	phage terminase, large subunit	A1	Mycobacterium smegmatis MC(2)-155	AY500153	52250	63.2	SIPHO	2003	2003-12-11
Bethlehem	39013	38063	gp51	39295	37577	YP_001491703	RDF	recombination directionality factor; putative calcineurin-like metallophosphoesterase	A1	Mycobacterium smegmatis MC(2)-155	AY500153	52250	63.2	SIPHO	2003	2003-12-11
BillKnuckles	40363	39428	gp54	40699	39158	AER48345	TOPRIM	DNA primase/topoisomerase	A1	Mycobacterium smegmatis MC(2)-155	JN699000	51821	63.4	SIPHO	2006	2011-09-20
Bobi	45006	45986	gp73	44682	46739	AGS82265	DNMT-2	N6_N4_Mtase; DNA methylase N-4/N-6 domain-containing protein; putative types III restriction-modification system, methylation subunit methyltransferase	F1	Mycobacterium smegmatis MC(2)-155	KF114874	59179	61.7	SIPHO	2010	2012-02-23
BPBiebs31	38240	37290	gp52	38522	36804	AEJ91982	RDF	recombination directionality factor; putative calcineurin-like metallophosphoesterase	A1	Mycobacterium smegmatis MC(2)-155	JF957057	53171	63.4	SIPHO	2010	2011-02-02
Breeniome	117789	118781	gp213	117342	119105	AGV99667	RecB	CRISPR-associated Cas4 RecB-like exonuclease	C1	Mycobacterium smegmatis MC(2)-155	KF006817	154434	64.8	MYO	2011	2012-01-29
Breeniome	145188	145994	gp255	144324	147347	AGV99705	Pham3880	terminase-like protein	C1	Mycobacterium smegmatis MC(2)-155	KF006817	154434	64.8	MYO	2011	2012-01-29
Brocalys	41974	42966	gp61	39655	43206	AMS01768	DNMT-1	N6_N4_Mtase; DNA methylase N-4/N-6 domain-containing protein; putative types III restriction-modification system, methylation subunit methyltransferase	F1	Mycobacterium smegmatis MC(2)-155	KU865302	54751	61.8	SIPHO	2013	2014-01-28
Bruin	2180	3172	gp8	1904	4567	AHB31035	TerL1	phage terminase, large subunit	E	Mycobacterium smegmatis MC(2)-155	KF562099	74210	63	SIPHO	2008	2013-05-13
BuzzLyseyear	46238	47230	gp72	43958	47470	AIM50194	DNMT-1	N6_N4_Mtase; DNA methylase N-4/N-6 domain-containing protein; putative types III restriction-modification system, methylation subunit methyltransferase	F1	Mycobacterium smegmatis MC(2)-155	KM347889	59419	61.1	SIPHO	2013	2014-02-07
Cali	1035	2033	gp3	459	2324	ACH62989	NT	nucleotidyl transferase	C1	Mycobacterium smegmatis MC(2)-155	EU826471	155372	64.7	MYO	2003	2008-06-16
Cali	146158	146964	gp243	145294	148317	ACH63194	Pham3880	terminase-like protein	C1	Mycobacterium smegmatis MC(2)-155	EU826471	155372	64.7	MYO	2003	2008-06-16
Catera	117445	118437	gp206	116998	118761	ABE67925	RecB	CRISPR-associated Cas4 RecB-like exonuclease	C1	Mycobacterium smegmatis MC(2)-155	DQ398053	153766	64.7	MYO	2004	2006-02-07
Catera	144901	145707	gp242	144037	147060	ABE67958	Pham3880	terminase-like protein	C1	Mycobacterium smegmatis MC(2)-155	DQ398053	153766	64.7	MYO	2004	2006-02-07
Chandler	3518	4279	gp6	2696	5236	AJD82596	TerL6	phage terminase, large subunit	B3	Mycobacterium smegmatis MC(2)-155	KP027207	69450	67.5		2014	2014-05-28
CharlieB	118472	119464	gp209	118025	119788		RecB	CRISPR-associated Cas4 RecB-like exonuclease	C1	Mycobacterium smegmatis MC(2)-155		155886	64.7	MYO	2009	2012-04-12
CharlieB	145924	146730	gp248	145060	148083		Pham3880	terminase-like protein	C1	Mycobacterium smegmatis MC(2)-155		155886	64.7	MYO	2009	2012-04-12
CharlieB	152073	152834	gp257	151512	153293		HYP	hypothetical protein, unknown function	C1	Mycobacterium smegmatis MC(2)-155		155886	64.7	MYO	2009	2012-04-12
ChickenPhender	144354	145160	gp246	143490	146513		Pham3880	terminase-like protein	C1	Mycobacterium smegmatis MC(2)-155		154397	64.7	MYO	2014	2015-01-18
ChickenPhender	150446	151207	gp255	149885	151666		HYP	hypothetical protein, unknown function	C1	Mycobacterium smegmatis MC(2)-155		154397	64.7	MYO	2014	2015-01-18
Cjw1	2562	3554	gp8	2286	4949	AAN01623	TerL1	phage terminase, large subunit	E	Mycobacterium smegmatis MC(2)-155	AY129331	75931	63.7	SIPHO	2002	2002-07-05
ConceptII	38821	37871	gp52	39043	37385		RDF	recombination directionality factor; putative calcineurin-like metallophosphoesterase	A1	Mycobacterium smegmatis MC(2)-155		53287	63.5	SIPHO	2009	2011-03-07
Contagion	2180	3172	gp8	1904	4567	AGT13140	TerL1	phage terminase, large subunit	E	Mycobacterium smegmatis MC(2)-155	KF024732	74533	63.1	SIPHO	2011	2012-01-12
Corvo	38657	37707	gp52	38939	37221		RDF	recombination directionality factor; putative calcineurin-like metallophosphoesterase	A1	Mycobacterium smegmatis MC(2)-155		53325	63.7	SIPHO	2012	2013-06-25
Dante	46400	47392	gp70	44090	47632	AKY02981	DNMT-1	N6_N4_Mtase; DNA methylase N-4/N-6 domain-containing protein; putative types III restriction-modification system, methylation subunit methyltransferase	F1	Mycobacterium smegmatis MC(2)-155	KT309034	59652	61.8	SIPHO	2011	2012-02-09
Delilah	1049	2053	gp3	473	2344		NT	nucleotidyl transferase	C1	Mycobacterium smegmatis MC(2)-155		155127	64.8	MYO	2012	2013-07-03
Delilah	119353	120345	gp209	118906	120669		RecB	CRISPR-associated Cas4 RecB-like exonuclease	C1	Mycobacterium smegmatis MC(2)-155		155127	64.8	MYO	2012	2013-07-03
DmpstrDiver	3491	4537	gp9	3242	5824		TerL1	phage terminase, large subunit	J	Mycobacterium smegmatis MC(2)-155		112285	60.6	SIPHO	2014	2015-02-07
Dorothy	46269	47249	gp75	45729	48410	AFQ97465	DNMT-2	N6_N4_Mtase; DNA methylase N-4/N-6 domain-containing protein; putative types III restriction-modification system, methylation subunit methyltransferase	F1	Mycobacterium smegmatis MC(2)-155	JX411620	58866	61.4	SIPHO	2011	2012-01-28
Drazdys	118915	119907	gp212	118468	120231	AEK06973	RecB	CRISPR-associated Cas4 RecB-like exonuclease	C1	Mycobacterium smegmatis MC(2)-155	JF704116	156281	64.7	MYO	2009	2011-03-17
Drazdys	147074	147880	gp250	146210	149233	AEK07002	Pham3880	terminase-like protein	C1	Mycobacterium smegmatis MC(2)-155	JF704116	156281	64.7	MYO	2009	2011-03-17
DrDrey	2579	3571	gp9	2303	4966	AGT13683	TerL1	phage terminase, large subunit	E	Mycobacterium smegmatis MC(2)-155	KF306380	77367	63	SIPHO	2012	2013-05-07
DTDevon	120270	121262	SEA_DTDEVON_216	119823	121586	ALF51044	RecB	CRISPR-associated Cas4 RecB-like exonuclease	C1	Mycobacterium smegmatis MC(2)-155	KT365398	156754	64.6	SIPHO	2012	2013-01-15
Duke13	2876	3922	gp5	2627	5209		TerL1	phage terminase, large subunit	J	Mycobacterium smegmatis MC(2)-155		111970	60.7	SIPHO	2012	2013-05-07
Dusk	2239	3231	SEA_DUSK_8	1963	4626	AKQ08007	TerL1	phage terminase, large subunit	E	Mycobacterium smegmatis MC(2)-155	KT222942	75339	63	SIPHO	2010	2011-02-28
EmToTheThree	1049	2053	gp3	473	2344		NT	nucleotidyl transferase	C1	Mycobacterium smegmatis MC(2)-155		155601	64.8	MYO	2011	2012-03-06
EmToTheThree	119386	120378	gp210	118939	120702		RecB	CRISPR-associated Cas4 RecB-like exonuclease	C1	Mycobacterium smegmatis MC(2)-155		155601	64.8	MYO	2011	2012-03-06
EricMillard	3596	4642	gp10	3347	5929		TerL1	phage terminase, large subunit	J	Mycobacterium smegmatis MC(2)-155		113536	60.9	SIPHO	2012	2013-06-13
ErnieJ	144078	144884	SEA_ERNIEJ_247	143214	146237	ALF51311	Pham3880	terminase-like protein	C1	Mycobacterium smegmatis MC(2)-155	KT365400	153243	64.7	MYO	2012	2013-02-04
ErnieJ	149754	150515	SEA_ERNIEJ_255	149157	150977	ALF51319	HYP	hypothetical protein, unknown function	C1	Mycobacterium smegmatis MC(2)-155	KT365400	153243	64.7	MYO	2012	2013-02-04
ET08	1032	2036	gp3	456	2327	ACU41250	NT	nucleotidyl transferase	C1	Mycobacterium smegmatis MC(2)-155	GQ303260	155445	64.6	MYO	2008	2009-06-23
ET08	35458	36525	gp79	33946	37638	ACU41416	PORT	portal protein	C1	Mycobacterium smegmatis MC(2)-155	GQ303260	155445	64.6	MYO	2008	2009-06-23
ET08	118506	119498	gp202	118059	119822	ACU41322	RecB	CRISPR-associated Cas4 RecB-like exonuclease	C1	Mycobacterium smegmatis MC(2)-155	GQ303260	155445	64.6	MYO	2008	2009-06-23
ET08	145398	146204	gp239	144534	147557	ACU41451	Pham3880	terminase-like protein	C1	Mycobacterium smegmatis MC(2)-155	GQ303260	155445	64.6	MYO	2008	2009-06-23
ET08	151491	152255	gp248	150930	152714	ACU41460	HYP	hypothetical protein, unknown function	C1	Mycobacterium smegmatis MC(2)-155	GQ303260	155445	64.6	MYO	2008	2009-06-23
Euphoria	37461	36511	gp49	37743	36025	AEJ93743	RDF	recombination directionality factor; putative calcineurin-like metallophosphoesterase	A1	Mycobacterium smegmatis MC(2)-155	JN153086	53597	63.7	SIPHO	2010	2011-03-03
Eureka	2283	3275	gp8	2007	4670	AEL98026	TerL1	phage terminase, large subunit	E	Mycobacterium smegmatis MC(2)-155	JN412590	76174	62.9	SIPHO	2009	2011-04-01
Fascinus	38981	38046	gp52	39317	37776		TOPRIM	DNA primase/topoisomerase	A1	Mycobacterium smegmatis MC(2)-155		52157	63.7	SIPHO	2009	2011-03-07
FireRed	2180	3172	gp7	1904	4567		TerL1	phage terminase, large subunit	E	Mycobacterium smegmatis MC(2)-155		76217	63	SIPHO	2013	2014-04-10
Fushigi	37515	36580	gp52	37833	36310		TOPRIM	DNA primase/topoisomerase	A1	Mycobacterium smegmatis MC(2)-155		50350	63.7	SIPHO	2010	2011-07-06
Gabriel	117865	118857	gp213	117418	119181		RecB	CRISPR-associated Cas4 RecB-like exonuclease	C1	Mycobacterium smegmatis MC(2)-155		154474	64.8	MYO	2012	2015-02-05
Gabriel	145321	146127	gp252	144457	147480		Pham3880	terminase-like protein	C1	Mycobacterium smegmatis MC(2)-155		154474	64.8	MYO	2012	2015-02-05
GageAP	38250	37300	gp54	38532	36814		RDF	recombination directionality factor; putative calcineurin-like metallophosphoesterase	A1	Mycobacterium smegmatis MC(2)-155		51904	63.5	SIPHO	2013	2014-02-18
Gaia	1201	2223	gp2	559	3372	AID58822	TerL1	phage terminase, large subunit	X	Mycobacterium smegmatis MC(2)-155	KJ567043	90460	56.8		2013	2013-11-13
Ghost	118143	119135	gp214	117696	119459	AEJ94943	RecB	CRISPR-associated Cas4 RecB-like exonuclease	C1	Mycobacterium smegmatis MC(2)-155	JF704096	155167	64.6	MYO	2009	2010-06-04
Ghost	146302	147108	gp253	145438	148461	AEJ94979	Pham3880	terminase-like protein	C1	Mycobacterium smegmatis MC(2)-155	JF704096	155167	64.6	MYO	2009	2010-06-04
Gizmo	1049	2053	gp3	473	2344	AGM13297	NT	nucleotidyl transferase	C1	Mycobacterium smegmatis MC(2)-155	KC748968	157482	64.6	MYO	2011	2012-03-21
Gizmo	37063	38130	gp94	35551	39243	AGM13384	PORT	portal protein	C1	Mycobacterium smegmatis MC(2)-155	KC748968	157482	64.6	MYO	2011	2012-03-21
Gizmo	40253	41023	gp97	40001	41479	AGM13387	TdS	ThyX-like protein	C1	Mycobacterium smegmatis MC(2)-155	KC748968	157482	64.6	MYO	2011	2012-03-21
Gizmo	121261	122253	gp220	120814	122577	AGM13482	RecB	CRISPR-associated Cas4 RecB-like exonuclease	C1	Mycobacterium smegmatis MC(2)-155	KC748968	157482	64.6	MYO	2011	2012-03-21
Goku	2283	3275	gp9	2007	4670	AGT14118	TerL1	phage terminase, large subunit	E	Mycobacterium smegmatis MC(2)-155	KF416343	76483	62.8	SIPHO	2009	2013-05-24
Halley	3311	4357	gp9	3062	5644		TerL1	phage terminase, large subunit	J	Mycobacterium smegmatis MC(2)-155		112351	60.8	SIPHO	2011	2012-05-04
HanShotFirst	37851	36901	gp52	38133	36415	AHB31829	RDF	recombination directionality factor; putative calcineurin-like metallophosphoesterase	A1	Mycobacterium smegmatis MC(2)-155	KF493880	52390	63.8	SIPHO	2012	2013-04-22
Henry	2579	3571	gp9	2303	4966	AEK08860	TerL1	phage terminase, large subunit	E	Mycobacterium smegmatis MC(2)-155	JF937096	76049	63	SIPHO	2008	2011-05-11
HufflyPuff	2136	3128	gp7	1860	4523	AHB31175	TerL1	phage terminase, large subunit	E	Mycobacterium smegmatis MC(2)-155	KF562100	76323	63	SIPHO	2011	2013-08-05
HyRo	1032	2030	HYRO_3	456	2321	ALA48197	NT	nucleotidyl transferase	C1	Mycobacterium smegmatis MC(2)-155	KT281790	153714	64.7	MYO	2014	2015-03-18
Ichabod	38672	37722	gp54	38954	37236		RDF	recombination directionality factor; putative calcineurin-like metallophosphoesterase	A1	Mycobacterium smegmatis MC(2)-155		53317	63.8	SIPHO	2011	2012-04-18
InterFolia	147098	147904	gp252	146234	149257		Pham3880	terminase-like protein	C1	Mycobacterium smegmatis MC(2)-155		156221	64.7	SIPHO	2014	2015-01-09
Job42	47357	48349	gp69	45077	48589	AGM61485	DNMT-1	N6_N4_Mtase; DNA methylase N-4/N-6 domain-containing protein; putative types III restriction-modification system, methylation subunit methyltransferase	F1	Mycobacterium smegmatis MC(2)-155	KC661280	59626	61.2	SIPHO	2011	2012-01-17
Kanye	2785	3777	gp10	2509	5172		TerL1	phage terminase, large subunit	E	Mycobacterium smegmatis MC(2)-155		75453	63.1	SIPHO	2014	2015-01-28
KBG	39450	38500	gp53	39732	38014	ACE79801	RDF	recombination directionality factor; putative calcineurin-like metallophosphoesterase	A1	Mycobacterium smegmatis MC(2)-155	EU744248	53572	63.6	SIPHO	2003	2008-05-22
Khaleesi	1049	2053	gp3	473	2344		NT	nucleotidyl transferase	C1	Mycobacterium smegmatis MC(2)-155		155251	64.7	SIPHO	2014	2015-01-15
Khaleesi	119479	120471	gp210	119032	120795		RecB	CRISPR-associated Cas4 RecB-like exonuclease	C1	Mycobacterium smegmatis MC(2)-155		155251	64.7	SIPHO	2014	2015-01-15
Koguma	99377	98301	gp181	99824	96885		HEL	helicase, unknown function, related to HepA	C1	Mycobacterium smegmatis MC(2)-155		155759	64.7	MYO	2013	2014-04-10
Koguma	118339	119331	gp208	117892	119655		RecB	CRISPR-associated Cas4 RecB-like exonuclease	C1	Mycobacterium smegmatis MC(2)-155		155759	64.7	MYO	2013	2014-04-10
Koguma	145725	146531	gp248	144861	147884		Pham3880	terminase-like protein	C1	Mycobacterium smegmatis MC(2)-155		155759	64.7	MYO	2013	2014-04-10
Koguma	151874	152635	gp257	151313	153094		HYP	hypothetical protein, unknown function	C1	Mycobacterium smegmatis MC(2)-155		155759	64.7	MYO	2013	2014-04-10
Kostya	2579	3571	gp9	2303	4966	ACF34176	TerL1	phage terminase, large subunit	E	Mycobacterium smegmatis MC(2)-155	EU816591	75811	63.5	SIPHO	2004	2008-07-16
Kugel	38448	37498	gp52	38730	37012	AER49984	RDF	recombination directionality factor; putative calcineurin-like metallophosphoesterase	A1	Mycobacterium smegmatis MC(2)-155	JN699016	52379	63.8	SIPHO	2008	2012-04-11
Lilac	58701	59681	gp101	58401	60605	AEL21699	DNMT-2	N6_N4_Mtase; DNA methylase N-4/N-6 domain-containing protein; putative types III restriction-modification system, methylation subunit methyltransferase	E	Mycobacterium smegmatis MC(2)-155	JN382248	76260	63	SIPHO	2009	2011-07-21
LinStu	1053	2051	gp3	477	2342	AEL98248	NT	nucleotidyl transferase	C1	Mycobacterium smegmatis MC(2)-155	JN412592	153882	64.8	MYO	2008	2011-07-29
LinStu	145017	145823	gp250	144153	147176	AEL98455	Pham3880	terminase-like protein	C1	Mycobacterium smegmatis MC(2)-155	JN412592	153882	64.8	MYO	2008	2011-07-29
LittleE	3385	4404	gp9	3067	5619	AEK09394	TerL1	phage terminase, large subunit	J	Mycobacterium smegmatis MC(2)-155	JF937101	109086	61.3	SIPHO	2008	2011-05-11
Littleton	119469	120461	gp216	119022	120785		RecB	CRISPR-associated Cas4 RecB-like exonuclease	C1	Mycobacterium smegmatis MC(2)-155	KX369583	155800	64.7	SIPHO	2011	2013-05-24
Littleton	146925	147731	gp255	146061	149084		Pham3880	terminase-like protein	C1	Mycobacterium smegmatis MC(2)-155	KX369583	155800	64.7	SIPHO	2011	2013-05-24
LRRHood	1035	2033	gp3	459	2324	ACU41531	NT	nucleotidyl transferase	C1	Mycobacterium smegmatis MC(2)-155	GQ303262	154349	64.7	MYO	2008	2009-06-23
LRRHood	145135	145941	gp245	144271	147294	ACU41738	Pham3880	terminase-like protein	C1	Mycobacterium smegmatis MC(2)-155	GQ303262	154349	64.7	MYO	2008	2009-06-23
Lysocool	1049	2053	gp3	473	2344		NT	nucleotidyl transferase	C1	Mycobacterium smegmatis MC(2)-155		154462	64.7	SIPHO	2014	2015-01-15
Lysocool	118690	119682	gp207	118243	120006		RecB	CRISPR-associated Cas4 RecB-like exonuclease	C1	Mycobacterium smegmatis MC(2)-155		154462	64.7	SIPHO	2014	2015-01-15
Magnito	37445	36495	gp49	37727	36009		RDF	recombination directionality factor; putative calcineurin-like metallophosphoesterase	A1	Mycobacterium smegmatis MC(2)-155		51743	63.8	SIPHO	2010	2011-07-07
Manatee	37971	37021	gp52	38253	36535		RDF	recombination directionality factor; putative calcineurin-like metallophosphoesterase	A1	Mycobacterium smegmatis MC(2)-155		51040	63.8	SIPHO	2011	2012-02-05
Maroc7	39290	38355	gp54	39608	38085		TOPRIM	DNA primase/topoisomerase	A1	Mycobacterium smegmatis MC(2)-155		53350	63.5	SIPHO	2010	2014-08-04
Melpomini	117766	118758	gp206	117319	119082		RecB	CRISPR-associated Cas4 RecB-like exonuclease	C1	Mycobacterium smegmatis MC(2)-155		154855	64.7	MYO	2014	2015-01-18
Melpomini	145222	146028	gp245	144358	147381		Pham3880	terminase-like protein	C1	Mycobacterium smegmatis MC(2)-155		154855	64.7	MYO	2014	2015-01-18
Melpomini	150898	151659	gp253	150337	152118		HYP	hypothetical protein, unknown function	C1	Mycobacterium smegmatis MC(2)-155		154855	64.7	MYO	2014	2015-01-18
MetalQZJ	38034	37084	gp51	38316	36598		RDF	recombination directionality factor; putative calcineurin-like metallophosphoesterase	A1	Mycobacterium smegmatis MC(2)-155		51854	63.5	SIPHO	2012	2013-06-25
MikeLiesIn	1049	2053	gp3	473	2344		NT	nucleotidyl transferase	C1	Mycobacterium smegmatis MC(2)-155		155916	64.7	MYO	2014	2015-01-10
MikeLiesIn	120117	121109	gp211	119670	121433		RecB	CRISPR-associated Cas4 RecB-like exonuclease	C1	Mycobacterium smegmatis MC(2)-155		155916	64.7	MYO	2014	2015-01-10
Mindy	2450	3442	gp9	2174	4837	AKF15039	TerL1	phage terminase, large subunit	E	Mycobacterium smegmatis MC(2)-155	KR080204	75796	63	SIPHO	2014	2015-01-19
Minerva	3370	4416	gp9	3121	5703	AIK69218	TerL1	phage terminase, large subunit	J	Mycobacterium smegmatis MC(2)-155	KM101123	109871	60.7	SIPHO	2012	2013-06-05
Minnie	46734	47726	gp70	44325	47966		DNMT-1	N6_N4_Mtase; DNA methylase N-4/N-6 domain-containing protein; putative types III restriction-modification system, methylation subunit methyltransferase	F1	Mycobacterium smegmatis MC(2)-155		59268	61.5		2013	2013-12-09
MISSy	2180	3172	gp7	1904	4567		TerL1	phage terminase, large subunit	E	Mycobacterium smegmatis MC(2)-155		75808	63.1	SIPHO	2014	2015-01-23
Momo	118232	119224	gp215	117785	119548	AKG94749	RecB	CRISPR-associated Cas4 RecB-like exonuclease	C1	Mycobacterium smegmatis MC(2)-155	KR080196	154553	64.7	SIPHO	2014	2015-01-09
Momo	145688	146494	gp252	144824	147847	AKG94787	Pham3880	terminase-like protein	C1	Mycobacterium smegmatis MC(2)-155	KR080196	154553	64.7	SIPHO	2014	2015-01-09
MoMoMixon	119156	120148	gp212	118709	120472	AER25776	RecB	CRISPR-associated Cas4 RecB-like exonuclease	C1	Mycobacterium smegmatis MC(2)-155	JN699626	154573	64.8	MYO	2010	2011-02-24
Morizzled23	117599	118591	gp208	117152	118915		RecB	CRISPR-associated Cas4 RecB-like exonuclease	C1	Mycobacterium smegmatis MC(2)-155		155131	64.6	SIPHO	2014	2015-01-09
Morizzled23	145507	146310	gp249	144640	147663		Pham3880	terminase-like protein	C1	Mycobacterium smegmatis MC(2)-155		155131	64.6	SIPHO	2014	2015-01-09
Morizzled23	151180	151941	gp257	150619	152400		HYP	hypothetical protein, unknown function	C1	Mycobacterium smegmatis MC(2)-155		155131	64.6	SIPHO	2014	2015-01-09
Mosby	2180	3172	gp8	1904	4567	AHB31960	TerL1	phage terminase, large subunit	E	Mycobacterium smegmatis MC(2)-155	KF493883	74533	63.1	SIPHO	2012	2013-04-22
MrGordo	37653	36703	gp51	37935	36217	AEJ92965	RDF	recombination directionality factor; putative calcineurin-like metallophosphoesterase	A1	Mycobacterium smegmatis MC(2)-155	JN020140	50988	63.8	SIPHO	2010	2011-01-13
Mule	35578	34628	gp48	35860	34142		RDF	recombination directionality factor; putative calcineurin-like metallophosphoesterase	A1	Mycobacterium smegmatis MC(2)-155		51468	63.6	SIPHO	2009	2014-08-08
Murica	2136	3128	gp8	1860	4523		TerL1	phage terminase, large subunit	E	Mycobacterium smegmatis MC(2)-155		77053	63	SIPHO	2013	2014-04-11
Museum	37616	36666	gp52	37898	36180	AEK09772	RDF	recombination directionality factor; putative calcineurin-like metallophosphoesterase	A1	Mycobacterium smegmatis MC(2)-155	JF937103	51426	63.6	SIPHO	2005	2011-05-11
Nala	2180	3172	gp8	1904	4567	AHB31322	TerL1	phage terminase, large subunit	E	Mycobacterium smegmatis MC(2)-155	KF562101	75894	63.1	SIPHO	2011	2013-08-05
Nappy	152839	153600	gp261	152278	154059	AER26053	HYP	hypothetical protein, unknown function	C1	Mycobacterium smegmatis MC(2)-155	JN699627	156646	64.7	MYO	2008	2011-09-20
NelitzaMV	2450	3442	SEA_NELITZAMV_9	2174	4837	AKQ07869	TerL1	phage terminase, large subunit	E	Mycobacterium smegmatis MC(2)-155	KT222941	72790	63.1	SIPHO	2011	2012-04-18
Nhonho	38530	37580	gp52	38812	37094	AKU45448	RDF	recombination directionality factor; putative calcineurin-like metallophosphoesterase	A1	Mycobacterium smegmatis MC(2)-155	KR997934	51355	63.8	SIPHO	2011	2014-04-23
Nicolasphaqe	1049	2053	gp3	473	2344		NT	nucleotidyl transferase	C1	Mycobacterium smegmatis MC(2)-155		155784	64.7	SIPHO	2014	2015-01-16
Nicolasphaqe	120012	121004	gp213	119565	121328		RecB	CRISPR-associated Cas4 RecB-like exonuclease	C1	Mycobacterium smegmatis MC(2)-155		155784	64.7	SIPHO	2014	2015-01-16
Omega	4730	5749	gp11	4412	6964	AAN12655	TerL1	phage terminase, large subunit	J	Mycobacterium smegmatis MC(2)-155	AY129338	110865	61.4	SIPHO	2005	2002-07-05
Optimus	2876	3922	gp7	2627	5209	AEJ92091	TerL1	phage terminase, large subunit	J	Mycobacterium smegmatis MC(2)-155	JF957059	109270	60.8	SIPHO	2010	2011-01-27
Pacc40	43894	44886	gp60	41101	45126	ACI12571	DNMT-1	N6_N4_Mtase; DNA methylase N-4/N-6 domain-containing protein; putative types III restriction-modification system, methylation subunit methyltransferase	F1	Mycobacterium smegmatis MC(2)-155	FJ174692	58554	61.3	SIPHO	2004	2008-09-02
PacerPaul	38141	37191	gp48	38423	36705		RDF	recombination directionality factor; putative calcineurin-like metallophosphoesterase	A1	Mycobacterium smegmatis MC(2)-155		52732	63.6	SIPHO	2014	2015-02-07
PattyP	37785	36835	gp52	38067	36349	AGK87339	RDF	recombination directionality factor; putative calcineurin-like metallophosphoesterase	A1	Mycobacterium smegmatis MC(2)-155	KC661273	52057	63.6	SIPHO	2011	2012-01-09
Pepe	36346	35396	SEA_PEPE_48	36628	34910	ALK87022	RDF	recombination directionality factor; putative calcineurin-like metallophosphoesterase	A1	Mycobacterium smegmatis MC(2)-155	KT818595	50515	64	SIPHO	2011	2012-03-29
Perseus	38464	37514	gp51	38746	37028	AEM91713	RDF	recombination directionality factor; putative calcineurin-like metallophosphoesterase	A1	Mycobacterium smegmatis MC(2)-155	JN572689	53142	63.7	SIPHO	2010	2011-03-01
Petp2012	7343	8365	gp12	6923	9634		TerL1	phage terminase, large subunit	A1	Mycobacterium smegmatis MC(2)-155		51703	63.7	SIPHO	2012	2013-06-13
Petp2012	39872	38937	gp55	40208	38667		TOPRIM	DNA primase/topoisomerase	A1	Mycobacterium smegmatis MC(2)-155		51703	63.7	SIPHO	2012	2013-06-13
Phaja	2239	3231	gp7	1963	4626		TerL1	phage terminase, large subunit	E	Mycobacterium smegmatis MC(2)-155		75685	62.9	SIPHO	2014	2015-01-14
Pharsalus	2579	3571	gp8	2303	4966		TerL1	phage terminase, large subunit	E	Mycobacterium smegmatis MC(2)-155		75779	63	SIPHO	2012	2014-01-06
PhatBacter	2180	3172	gp8	1904	4567	AHB31469	TerL1	phage terminase, large subunit	E	Mycobacterium smegmatis MC(2)-155	KF562102	76217	63	SIPHO	2011	2013-05-13
Phaux	2180	3172	gp7	1904	4567	AGM13542	TerL1	phage terminase, large subunit	E	Mycobacterium smegmatis MC(2)-155	KC748969	76479	62.9	SIPHO	2010	2011-04-28
Phlyer	3518	4279	gp6	2714	5236	ACM42170	TerL6	phage terminase, large subunit	B3	Mycobacterium smegmatis MC(2)-155	FJ641182	69378	67.5	SIPHO	2007	2009-01-15
PhrostyMug	37743	36793	gp50	38201	38022	AGU92257	RDF	recombination directionality factor; putative calcineurin-like metallophosphoesterase	A1	Mycobacterium smegmatis MC(2)-155	KF279415	53636	63.7	SIPHO	2009	2012-04-17
Pier	36785	37588	gp89	36440	39868		PORT	portal protein	C1	Mycobacterium smegmatis MC(2)-155		156471	64.7	SIPHO	2012	2013-01-22
Pier	147219	148025	gp248	146355	149378		Pham3880	terminase-like protein	C1	Mycobacterium smegmatis MC(2)-155		156471	64.7	SIPHO	2012	2013-01-22
Pinto	37612	36662	PBI_PINTO_51	37894	36176	AHZ95131	RDF	recombination directionality factor; putative calcineurin-like metallophosphoesterase	A1	Mycobacterium smegmatis MC(2)-155	KJ690250	50610	63.5	SIPHO	2007	2013-04-16
Pio	37517	38320	gp94	37172	40600	AER49603	PORT	portal protein	C1	Mycobacterium smegmatis MC(2)-155	JN699013	156758	64.8	MYO	2005	2011-09-20
Pipefish	3623	4384	gp6	2918	5341	ABD58503	TerL6	phage terminase, large subunit	B3	Mycobacterium smegmatis MC(2)-155	DQ398049	69059	67.3	SIPHO	2003	2006-02-07
Pleione	1049	2053	gp3	473	2344	AEN79627	NT	nucleotidyl transferase	C1	Mycobacterium smegmatis MC(2)-155	JN624850	155586	64.7	MYO	2010	2011-02-24
Pleione	119710	120702	gp218	119263	121026	AEN79804	RecB	CRISPR-associated Cas4 RecB-like exonuclease	C1	Mycobacterium smegmatis MC(2)-155	JN624850	155586	64.7	MYO	2010	2011-02-24
Pound	3366	4412	gp10	3339	5699		TerL1	phage terminase, large subunit	J	Mycobacterium smegmatis MC(2)-155		109901	60.9	SIPHO	2014	2015-01-28
QBert	1053	2051	gp3	477	2342		NT	nucleotidyl transferase	C1	Mycobacterium smegmatis MC(2)-155		153772	64.8	MYO	2012	2013-01-28
QBert	144741	145547	gp246	143877	146900		Pham3880	terminase-like protein	C1	Mycobacterium smegmatis MC(2)-155		153772	64.8	MYO	2012	2013-01-28
Rakim	2785	3777	gp10	2509	5172	AEJ92548	TerL1	phage terminase, large subunit	E	Mycobacterium smegmatis MC(2)-155	JN006062	75706	62.9	SIPHO	2008	2011-02-03
Redno2	3081	4127	gp9	3045	5414	AGS82308	TerL1	phage terminase, large subunit	J	Mycobacterium smegmatis MC(2)-155	KF114875	108297	60.9	SIPHO	2011	2012-02-21
RidgeCB	37740	36790	gp51	38022	36304	AEL20176	RDF	recombination directionality factor; putative calcineurin-like metallophosphoesterase	A1	Mycobacterium smegmatis MC(2)-155	JN398369	50844	64	SIPHO	2010	2011-03-03
Rimmer	2239	3231	gp7	1963	4626		TerL1	phage terminase, large subunit	E	Mycobacterium smegmatis MC(2)-155		75660	63		2014	2015-03-16
Ringer	38862	37912	gp52	39144	37426		RDF	recombination directionality factor; putative calcineurin-like metallophosphoesterase	A1	Mycobacterium smegmatis MC(2)-155		52018	63.6	SIPHO	2011	2012-03-12
Rizal	117188	118180	gp206	116741	118504	ACH62410	RecB	CRISPR-associated Cas4 RecB-like exonuclease	C1	Mycobacterium smegmatis MC(2)-155	EU826467	153894	64.7	MYO	2004	2008-06-16
Rizal	144644	145450	gp242	143780	146803	ACH62444	Pham3880	terminase-like protein	C1	Mycobacterium smegmatis MC(2)-155	EU826467	153894	64.7	MYO	2004	2008-06-16
Ruotula	41008	40073	gp58	41491	39803		TOPRIM	DNA primase/topoisomerase	A1	Mycobacterium smegmatis MC(2)-155		52601	63.4		2012	2013-09-06
Sassay	2180	3172	gp7	1904	4567		TerL1	phage terminase, large subunit	E	Mycobacterium smegmatis MC(2)-155		73495	63	SIPHO	2014	2015-01-23
ScottMcG	117952	118944	gp208	117505	119268	ACH62853	RecB	CRISPR-associated Cas4 RecB-like exonuclease	C1	Mycobacterium smegmatis MC(2)-155	EU826469	154017	64.8	MYO	2003	2008-06-16
ScottMcG	145340	146146	gp245	144476	147499	ACH62888	Pham3880	terminase-like protein	C1	Mycobacterium smegmatis MC(2)-155	EU826469	154017	64.8	MYO	2003	2008-06-16
Sebata	1053	2051	gp3	477	2342	AEK06480	NT	nucleotidyl transferase	C1	Mycobacterium smegmatis MC(2)-155	JN204348	155286	64.8	MYO	2008	2011-07-01
ShiLan	43313	44293	gp65	42785	45667	AEJ93250	DNMT-2	N6_N4_Mtase; DNA methylase N-4/N-6 domain-containing protein; putative types III restriction-modification system, methylation subunit methyltransferase	F1	Mycobacterium smegmatis MC(2)-155	JN020143	59794	61.4	SIPHO	2009	2011-03-09
Shrimp	1053	2057	gp3	477	2348	AGV99723	NT	nucleotidyl transferase	C1	Mycobacterium smegmatis MC(2)-155	KF024734	155714	64.7	MYO	2011	2012-01-31
Shrimp	119999	120991	gp216	119552	121315	AGV99905	RecB	CRISPR-associated Cas4 RecB-like exonuclease	C1	Mycobacterium smegmatis MC(2)-155	KF024734	155714	64.7	MYO	2011	2012-01-31
Smairt	38736	37786	gp51	39018	37300		RDF	recombination directionality factor; putative calcineurin-like metallophosphoesterase	A1	Mycobacterium smegmatis MC(2)-155		54655	63.6	SIPHO	2011	2014-07-30
SmallFry	118036	119028	gp211	117589	119352		RecB	CRISPR-associated Cas4 RecB-like exonuclease	C1	Mycobacterium smegmatis MC(2)-155		155433	64.7	MYO	2012	2013-01-24
SmallFry	146305	147111	gp251	145441	148464		Pham3880	terminase-like protein	C1	Mycobacterium smegmatis MC(2)-155		155433	64.7	MYO	2012	2013-01-24
Sotrice96	2535	3527	gp8	2259	4922		TerL1	phage terminase, large subunit	E	Mycobacterium smegmatis MC(2)-155		76299	63.1	SIPHO	2014	2015-01-09
Specks	147245	148051	gp258	146381	149404		Pham3880	terminase-like protein	C1	Mycobacterium smegmatis MC(2)-155		156374	64.7	MYO	2014	2015-01-13
Sprinklers	118594	119586	gp209	118147	119910		RecB	CRISPR-associated Cas4 RecB-like exonuclease	C1	Mycobacterium smegmatis MC(2)-155		156060	64.7	MYO	2014	2015-02-09
Sprinklers	146013	146819	gp248	145149	148172		Pham3880	terminase-like protein	C1	Mycobacterium smegmatis MC(2)-155		156060	64.7	MYO	2014	2015-02-09
Sprinklers	152106	152870	gp257	151545	153329		HYP	hypothetical protein, unknown function	C1	Mycobacterium smegmatis MC(2)-155		156060	64.7	MYO	2014	2015-02-09
Spud	118306	119298	gp208	117859	119622	ACH62632	RecB	CRISPR-associated Cas4 RecB-like exonuclease	C1	Mycobacterium smegmatis MC(2)-155	EU826468	154906	64.8	MYO	2004	2008-06-16
Spud	145762	146568	gp245	144898	147921	ACH62667	Pham3880	terminase-like protein	C1	Mycobacterium smegmatis MC(2)-155	EU826468	154906	64.8	MYO	2004	2008-06-16
Squirty	46128	47120	PBI_SQUIRTY_68	43755	47360	AIM41015	DNMT-1	N6_N4_Mtase; DNA methylase N-4/N-6 domain-containing protein; putative types III restriction-modification system, methylation subunit methyltransferase	F3	Mycobacterium smegmatis MC(2)-155	KM101124	60285	62.4	SIPHO	2012	2013-01-30
Switzer	38376	37426	gp53	38658	36940	AEK10352	RDF	recombination directionality factor; putative calcineurin-like metallophosphoesterase	A1	Mycobacterium smegmatis MC(2)-155	JF937108	52298	63.8	SIPHO	2005	2011-05-11
Switzer	40599	39664	gp56	40935	39394	AEK10355	TOPRIM	DNA primase/topoisomerase	A1	Mycobacterium smegmatis MC(2)-155	JF937108	52298	63.8	SIPHO	2005	2011-05-11
Teardrop	117538	118530	gp207	117091	118854		RecB	CRISPR-associated Cas4 RecB-like exonuclease	C1	Mycobacterium smegmatis MC(2)-155		155389	64.7	MYO	2013	2014-02-18
Teardrop	146257	147063	gp249	145393	148416		Pham3880	terminase-like protein	C1	Mycobacterium smegmatis MC(2)-155		155389	64.7	MYO	2013	2014-02-18
TeardropMSU	2579	3571	gp8	2303	4966	AMS01811	TerL1	phage terminase, large subunit	E	Mycobacterium smegmatis MC(2)-155	KU865303	74896	63	SIPHO	2013	2014-01-22
Terminus	2180	3172	gp7	1904	4567		TerL1	phage terminase, large subunit	E	Mycobacterium smegmatis MC(2)-155		76169	63.1	SIPHO	2014	2015-02-16
TheloniousMonk	39463	38513	gp53	39745	38027	ALA06194	RDF	recombination directionality factor; putative calcineurin-like metallophosphoesterase	A1	Mycobacterium smegmatis MC(2)-155	KT363731	52055	63.6	SIPHO	2014	2014-12-19
Thibault	2882	3922	gp6	2627	5209	AEJ93956	TerL1	phage terminase, large subunit	J	Mycobacterium smegmatis MC(2)-155	JN201525	106327	60.8	SIPHO	2010	2011-01-26
TinyTim	1049	2053	gp3	473	2344		NT	nucleotidyl transferase	C1	Mycobacterium smegmatis MC(2)-155		153817	64.8	MYO	2010	2011-12-20
TinyTim	118319	119311	gp209	117872	119635		RecB	CRISPR-associated Cas4 RecB-like exonuclease	C1	Mycobacterium smegmatis MC(2)-155		153817	64.8	MYO	2010	2011-12-20
Tortoise16	118781	119773	gp209	118334	120097		RecB	CRISPR-associated Cas4 RecB-like exonuclease	C1	Mycobacterium smegmatis MC(2)-155		154584	64.8	MYO	2013	2013-12-11
Toto	2579	3571	gp9	2303	4966	AEJ92407	TerL1	phage terminase, large subunit	E	Mycobacterium smegmatis MC(2)-155	JN006061	75933	63	SIPHO	2008	2011-01-31
Tripl3t	38747	37797	gp51	39029	37311		RDF	recombination directionality factor; putative calcineurin-like metallophosphoesterase	A1	Mycobacterium smegmatis MC(2)-155		53565	63.7	SIPHO	2013	2014-02-27
Tuco	2579	3571	gp8	2303	4966		TerL1	phage terminase, large subunit	E	Mycobacterium smegmatis MC(2)-155		76944	63	SIPHO	2013	2014-01-03
Turj99	37715	36765	PBI_TURJ99_50	37997	36279	ALF02644	RDF	recombination directionality factor; putative calcineurin-like metallophosphoesterase	A1	Mycobacterium smegmatis MC(2)-155	KT388014	51161	63.7	SIPHO	2010	2013-10-10
Turj99	39932	38997	PBI_TURJ99_53	40268	38694	ALF02647	TOPRIM	DNA primase/topoisomerase	A1	Mycobacterium smegmatis MC(2)-155	KT388014	51161	63.7	SIPHO	2010	2013-10-10
Tyke	37350	38153	gp89	37005	40433		PORT	portal protein	C1	Mycobacterium smegmatis MC(2)-155		156679	64.7	MYO	2009	2011-10-27
Tyke	120148	121140	gp210	119701	121464		RecB	CRISPR-associated Cas4 RecB-like exonuclease	C1	Mycobacterium smegmatis MC(2)-155		156679	64.7	MYO	2009	2011-10-27
U2	38356	37406	gp50	38638	36920	AAR89690	RDF	recombination directionality factor; putative calcineurin-like metallophosphoesterase	A1	Mycobacterium smegmatis MC(2)-155	AY500152	51277	63.7	SIPHO	2003	2003-12-11
Vincenzo	3931	4830	SEA_VINCENZO_5	3145	5796	AKF14267	TerL6	phage terminase, large subunit	B4	Mycobacterium smegmatis MC(2)-155	KR080194	72139	68.9	SIPHO	2014	2015-01-06
Violet	6966	7988	gp10	6546	9257	AEO94453	TerL1	phage terminase, large subunit	A1	Mycobacterium smegmatis MC(2)-155	JN687951	52481	63.8	SIPHO	2010	2011-01-28
Violet	38133	37183	gp49	38415	36697	AEO94519	RDF	recombination directionality factor; putative calcineurin-like metallophosphoesterase	A1	Mycobacterium smegmatis MC(2)-155	JN687951	52481	63.8	SIPHO	2010	2011-01-28
Wally	118216	119208	gp212	117769	119532	AER25547	RecB	CRISPR-associated Cas4 RecB-like exonuclease	C1	Mycobacterium smegmatis MC(2)-155	JN699625	155299	64.7	MYO	2010	2011-01-29
Wally	145672	146478	gp251	144808	147831	AER25584	Pham3880	terminase-like protein	C1	Mycobacterium smegmatis MC(2)-155	JN699625	155299	64.7	MYO	2010	2011-01-29
Wally	151348	152109	gp259	150751	152568	AER25591	HYP	hypothetical protein, unknown function	C1	Mycobacterium smegmatis MC(2)-155	JN699625	155299	64.7	MYO	2010	2011-01-29
Willez	2180	3172	gp8	1904	4567		TerL1	phage terminase, large subunit	E	Mycobacterium smegmatis MC(2)-155		74576	62.9	SIPHO	2011	2013-08-06
Willis	1053	2057	PBI_WILLIS_3	477	2348	AID18083	NT	nucleotidyl transferase	C1	Mycobacterium smegmatis MC(2)-155	KJ595575	155476	64.7	MYO	2013	2013-11-13
Willis	119130	120122	PBI_WILLIS_215	118683	120446	AID18263	RecB	CRISPR-associated Cas4 RecB-like exonuclease	C1	Mycobacterium smegmatis MC(2)-155	KJ595575	155476	64.7	MYO	2013	2013-11-13
Willis	146611	147417	PBI_WILLIS_254	145747	148770	AID18300	Pham3880	terminase-like protein	C1	Mycobacterium smegmatis MC(2)-155	KJ595575	155476	64.7	MYO	2013	2013-11-13
Youngblood	2171	3163	gp8	1895	4558		TerL1	phage terminase, large subunit	E	Mycobacterium smegmatis MC(2)-155		75896	62.9	SIPHO	2014	2015-01-23
Zeenon	1049	1351	gp3	473	1354	AKY02297	NT	nucleotidyl transferase	C1	Mycobacterium smegmatis MC(2)-155	KT321476	155292	64.7	SIPHO	2013	2014-01-09
Zeenon	1362	2054	gp4	1359	2345	AKY02298			C1	Mycobacterium smegmatis MC(2)-155	KT321476	155292	64.7	SIPHO	2013	2014-01-09
Zeenon	119530	120522	gp214	119083	120846	AKY02476	RecB	CRISPR-associated Cas4 RecB-like exonuclease	C1	Mycobacterium smegmatis MC(2)-155	KT321476	155292	64.7	SIPHO	2013	2014-01-09
Zeuska	38109	37159	gp50	38391	36673		RDF	recombination directionality factor; putative calcineurin-like metallophosphoesterase	A1	Mycobacterium smegmatis MC(2)-155		53598	63.7	SIPHO	2013	2013-12-18
ZygoTaiga	1049	2053	PBI_ZYGOTAIGA_3	473	2344	AIX12684	NT	nucleotidyl transferase	C1	Mycobacterium smegmatis MC(2)-155	KM881426	157204	64.7	MYO	2012	2013-02-12
ZygoTaiga	39878	40648	PBI_ZYGOTAIGA_92	39626	41104	AIX12769	TdS	ThyX-like protein	C1	Mycobacterium smegmatis MC(2)-155	KM881426	157204	64.7	MYO	2012	2013-02-12
ZygoTaiga	120150	121142	PBI_ZYGOTAIGA_211	119703	121466	AIX12861	RecB	CRISPR-associated Cas4 RecB-like exonuclease	C1	Mycobacterium smegmatis MC(2)-155	KM881426	157204	64.7	MYO	2012	2013-02-12
ZygoTaiga	148080	148886	PBI_ZYGOTAIGA_250	147216	150239	AIX12898	Pham3880	terminase-like protein	C1	Mycobacterium smegmatis MC(2)-155	KM881426	157204	64.7	MYO	2012	2013-02-12
